# Supplementary material for: Isopropyl 3-phenyl­isoxazole-5-carboxyl­ate
Source: Acta Crystallogr Sect E Struct Rep Online. 2013 Apr 13;69(Pt 5):o733. doi: 10.1107/S1600536813009392 (PMC3648265; doi:10.1107/S1600536813009392)
Supplement: Supplementary file 1 [file e-69-0o733-sup1.cif]

##############################################################################
#                                                                            #
# This CIF contains the data in a paper accepted for publication in          #
# Acta Crystallographica Section E. It conforms to the requirements of       #
# Notes for Authors for Acta Crystallographica Section E, and has been       #
# peer reviewed under the auspices of the IUCr Commission on Journals.       #
#                                                                            #
# Full details of the Crystallographic Information File format               #
# are given in the paper "The Crystallographic Information File (CIF):       #
# a New Standard Archive File for Crystallography" by S. R. Hall, F. H.      #
# Allen and I. D. Brown [Acta Cryst. (1991), A47, 655-685].                  #
#                                                                            #
# The current version of the core CIF dictionary is obtainable from          #
# ftp://ftp.iucr.org/pub/cif_core.dic.                                       #
#                                                                            #
# Software is freely available for graphical display of the structure(s)     #
# in this CIF. For information consult the CIF software page                 #
# http://www.iucr.org/resources/cif/software.                                #
#                                                                            #
# This file may be used for bona fide research purposes within the           #
# scientific community so long as proper attribution is given to the journal # 
# article from which it was obtained.                                        #
#                                                                            #
##############################################################################
data_I
_audit_creation_method     SHELXL-97
_chemical_name_systematic
;
Isopropyl 3-phenylisoxazole-5-carboxylate
;
_chemical_name_common     ?
_chemical_formula_moiety     'C13 H13 N O3'
_chemical_formula_sum     'C13 H13 N O3'
_chemical_formula_iupac     'C13 H13 N O3'
_chemical_formula_weight     231.24
_chemical_melting_point     ?
_symmetry_cell_setting     monoclinic
_symmetry_space_group_name_H-M     'P 21/n'
_symmetry_space_group_name_Hall     '-P 2yn'
loop_
    _symmetry_equiv_pos_as_xyz
    'x, y, z'
    '-x+1/2, y+1/2, -z+1/2'
    '-x, -y, -z'
    'x-1/2, -y-1/2, z-1/2'
_cell_length_a     4.6311(10)
_cell_length_b     16.596(4)
_cell_length_c     15.897(3)
_cell_angle_alpha     90.00
_cell_angle_beta     98.321(4)
_cell_angle_gamma     90.00
_cell_volume     1208.9(5)
_cell_formula_units_Z     4
_cell_measurement_reflns_used     1178
_cell_measurement_theta_min     2.45
_cell_measurement_theta_max     21.19
_cell_measurement_temperature     296(2)
_exptl_crystal_description     block
_exptl_crystal_colour     colourless
_exptl_crystal_size_max     0.36
_exptl_crystal_size_mid     0.28
_exptl_crystal_size_min     0.17
_exptl_crystal_density_diffrn     1.271
_exptl_crystal_density_meas     1.270
_exptl_crystal_density_method     'not measured'
_exptl_crystal_F_000     488
_exptl_absorpt_coefficient_mu     0.091
_exptl_absorpt_correction_type     multi-scan
_exptl_absorpt_process_details     '(<i>SADABS</i>; Bruker, 2008)'
_exptl_absorpt_correction_T_min     0.9677
_exptl_absorpt_correction_T_max     0.9844
_exptl_special_details     ?
_diffrn_ambient_temperature     296(2)
_diffrn_radiation_type     MoK\a
_diffrn_radiation_wavelength     0.71073
_diffrn_radiation_source     'fine-focus sealed tube'
_diffrn_radiation_monochromator     graphite
_diffrn_measurement_device_type     'Bruker APEXII CCD'
_diffrn_measurement_method     '\f and \w scans'
_diffrn_detector_area_resol_mean     ?
_diffrn_reflns_number     6039
_diffrn_reflns_av_R_equivalents     0.0369
_diffrn_reflns_av_sigmaI/netI     0.0351
_diffrn_reflns_theta_min     1.78
_diffrn_reflns_theta_max     25.10
_diffrn_reflns_theta_full     25.10
_diffrn_measured_fraction_theta_max     1.000
_diffrn_measured_fraction_theta_full     1.000
_diffrn_reflns_limit_h_min     -4
_diffrn_reflns_limit_h_max     5
_diffrn_reflns_limit_k_min     -19
_diffrn_reflns_limit_k_max     19
_diffrn_reflns_limit_l_min     -18
_diffrn_reflns_limit_l_max     17
_refine_special_details
;
Refinement of <i>F</i>^2^ against ALL reflections. The weighted <i>R</i>-factor
<i>wR</i> and goodness of fit <i>S</i> are based on <i>F</i>^2^, conventional
<i>R</i>-factors <i>R</i> are based on <i>F</i>, with <i>F</i> set to zero for
negative <i>F</i>^2^. The threshold expression of <i>F</i>^2^ >
\s(<i>F</i>^2^) is used only for calculating <i>R</i>-factors(gt) <i>etc</i>.
and is not relevant to the choice of reflections for refinement.
<i>R</i>-factors based on <i>F</i>^2^ are statistically about twice as large
as those based on <i>F</i>, and <i>R</i>- factors based on ALL data will be
even larger.
;
_reflns_number_total     2169
_reflns_number_gt     1511
_reflns_threshold_expression     I>2sigma(I)
_refine_ls_structure_factor_coef     Fsqd
_refine_ls_matrix_type     full
_refine_ls_R_factor_all     0.0688
_refine_ls_R_factor_gt     0.0458
_refine_ls_wR_factor_gt     0.1112
_refine_ls_wR_factor_ref     0.1259
_refine_ls_goodness_of_fit_ref     1.025
_refine_ls_restrained_S_all     1.025
_refine_ls_number_reflns     2169
_refine_ls_number_parameters     156
_refine_ls_number_restraints     0
_refine_ls_hydrogen_treatment     constr
_refine_ls_weighting_scheme     calc
_refine_ls_weighting_details
         'calc w=1/[\s^2^(Fo^2^)+(0.0611P)^2^+0.0883P] where P=(Fo^2^+2Fc^2^)/3'
_atom_sites_solution_hydrogens     geom
_atom_sites_solution_primary     direct
_atom_sites_solution_secondary     difmap
_refine_ls_shift/su_max     0.000
_refine_ls_shift/su_mean     0.000
_refine_diff_density_max     0.108
_refine_diff_density_min     -0.201
_refine_ls_extinction_method     none
_refine_ls_extinction_coef     ?
loop_
    _atom_type_symbol
    _atom_type_description
    _atom_type_scat_dispersion_real
    _atom_type_scat_dispersion_imag
    _atom_type_scat_source
    'C' 'C' 0.0033 0.0016
                         'International Tables Vol C Tables 4.2.6.8 and 6.1.1.4'
    'H' 'H' 0.0000 0.0000
                         'International Tables Vol C Tables 4.2.6.8 and 6.1.1.4'
    'N' 'N' 0.0061 0.0033
                         'International Tables Vol C Tables 4.2.6.8 and 6.1.1.4'
    'O' 'O' 0.0106 0.0060
                         'International Tables Vol C Tables 4.2.6.8 and 6.1.1.4'
_computing_data_collection     'APEX2 (Bruker, 2008)'
_computing_cell_refinement     'SAINT (Bruker, 2008)'
_computing_data_reduction     'SAINT (Bruker, 2008)'
_computing_structure_solution     'SHELXS97 (Sheldrick, 2008)'
_computing_structure_refinement     'SHELXL97 (Sheldrick, 2008)'
_computing_molecular_graphics     'SHELXTL (Sheldrick, 2008)'
_computing_publication_material     'publCIF (Westrip, 2010)'
loop_
    _atom_site_type_symbol
    _atom_site_label
    _atom_site_fract_x
    _atom_site_fract_y
    _atom_site_fract_z
    _atom_site_U_iso_or_equiv
    _atom_site_adp_type
    _atom_site_calc_flag
    _atom_site_refinement_flags
    _atom_site_occupancy
    _atom_site_symmetry_multiplicity
    _atom_site_disorder_assembly
    _atom_site_disorder_group
    N N1 1.1576(4) 0.66232(10) 0.15016(9) 0.0630(5) Uani d . 1 1 . .
    O O1 1.0131(3) 0.60739(8) 0.19660(7) 0.0607(4) Uani d . 1 1 . .
    O O2 0.4550(3) 0.46825(8) 0.12822(8) 0.0746(5) Uani d . 1 1 . .
    O O3 0.6627(3) 0.50549(7) 0.25802(7) 0.0576(4) Uani d . 1 1 . .
    C C1 0.9997(5) 0.69977(13) -0.07802(12) 0.0712(6) Uani d . 1 1 . .
    H H1 0.8549 0.6615 -0.0930 0.085 Uiso calc R 1 1 . .
    C C2 1.0757(6) 0.75230(15) -0.13884(14) 0.0828(7) Uani d . 1 1 . .
    H H2 0.9802 0.7496 -0.1944 0.099 Uiso calc R 1 1 . .
    C C3 1.2896(6) 0.80792(14) -0.11749(17) 0.0844(7) Uani d . 1 1 . .
    H H3 1.3391 0.8433 -0.1584 0.101 Uiso calc R 1 1 . .
    C C4 1.4315(5) 0.81193(13) -0.03635(16) 0.0845(7) Uani d . 1 1 . .
    H H4 1.5793 0.8496 -0.0222 0.101 Uiso calc R 1 1 . .
    C C5 1.3566(5) 0.76046(12) 0.02457(14) 0.0681(6) Uani d . 1 1 . .
    H H5 1.4541 0.7636 0.0799 0.082 Uiso calc R 1 1 . .
    C C6 1.1380(4) 0.70408(10) 0.00457(11) 0.0521(5) Uani d . 1 1 . .
    C C7 1.0454(4) 0.65230(10) 0.07063(10) 0.0491(4) Uani d . 1 1 . .
    C C8 0.8306(4) 0.59153(11) 0.06221(10) 0.0530(5) Uani d . 1 1 . .
    H H8 0.7213 0.5728 0.0124 0.064 Uiso calc R 1 1 . .
    C C9 0.8187(4) 0.56698(10) 0.14107(10) 0.0492(5) Uani d . 1 1 . .
    C C10 0.6272(4) 0.50799(11) 0.17418(11) 0.0525(5) Uani d . 1 1 . .
    C C11 0.4715(5) 0.45151(12) 0.29747(12) 0.0629(5) Uani d . 1 1 . .
    H H11 0.2788 0.4501 0.2627 0.075 Uiso calc R 1 1 . .
    C C12 0.4454(7) 0.48786(17) 0.38172(15) 0.1041(10) Uani d . 1 1 . .
    H H12A 0.6342 0.4896 0.4158 0.156 Uiso calc R 1 1 . .
    H H12B 0.3159 0.4558 0.4099 0.156 Uiso calc R 1 1 . .
    H H12C 0.3692 0.5416 0.3738 0.156 Uiso calc R 1 1 . .
    C C13 0.6001(6) 0.36909(14) 0.30211(16) 0.0981(8) Uani d . 1 1 . .
    H H13A 0.6165 0.3505 0.2458 0.147 Uiso calc R 1 1 . .
    H H13B 0.4765 0.3331 0.3280 0.147 Uiso calc R 1 1 . .
    H H13C 0.7901 0.3705 0.3355 0.147 Uiso calc R 1 1 . .
loop_
    _atom_site_aniso_label
    _atom_site_aniso_U_11
    _atom_site_aniso_U_22
    _atom_site_aniso_U_33
    _atom_site_aniso_U_12
    _atom_site_aniso_U_13
    _atom_site_aniso_U_23
    N1 0.0788(12) 0.0650(10) 0.0460(9) -0.0149(9) 0.0112(8) 0.0018(7)
    O1 0.0757(9) 0.0651(8) 0.0408(7) -0.0141(7) 0.0070(6) 0.0003(6)
    O2 0.0940(11) 0.0756(9) 0.0512(8) -0.0266(8) 0.0007(8) -0.0020(7)
    O3 0.0695(9) 0.0626(8) 0.0410(7) -0.0099(7) 0.0085(6) 0.0042(6)
    C1 0.0870(16) 0.0752(14) 0.0524(12) -0.0040(12) 0.0136(11) 0.0074(11)
    C2 0.1036(19) 0.0902(17) 0.0575(13) 0.0099(15) 0.0219(13) 0.0172(12)
    C3 0.111(2) 0.0674(15) 0.0847(18) 0.0077(14) 0.0463(16) 0.0227(13)
    C4 0.1026(19) 0.0696(15) 0.0871(17) -0.0156(13) 0.0332(15) 0.0076(13)
    C5 0.0797(15) 0.0618(12) 0.0650(13) -0.0042(11) 0.0182(11) 0.0010(10)
    C6 0.0606(12) 0.0479(10) 0.0505(11) 0.0045(9) 0.0171(9) 0.0010(8)
    C7 0.0570(11) 0.0483(10) 0.0427(10) 0.0027(9) 0.0095(8) -0.0019(8)
    C8 0.0630(12) 0.0541(11) 0.0409(10) -0.0005(9) 0.0043(9) -0.0014(8)
    C9 0.0592(11) 0.0474(10) 0.0402(10) 0.0009(9) 0.0047(8) -0.0036(8)
    C10 0.0662(12) 0.0493(10) 0.0417(10) 0.0033(9) 0.0068(9) 0.0004(8)
    C11 0.0712(13) 0.0637(13) 0.0550(11) -0.0105(10) 0.0132(10) 0.0104(9)
    C12 0.147(3) 0.107(2) 0.0693(16) -0.0330(18) 0.0530(17) -0.0100(14)
    C13 0.122(2) 0.0687(15) 0.107(2) 0.0054(15) 0.0270(17) 0.0262(14)
_geom_special_details
;
All e.s.d.'s (except the e.s.d. in the dihedral angle between two l.s. planes)
are estimated using the full covariance matrix. The cell e.s.d.'s are taken
into account individually in the estimation of e.s.d.'s in distances, angles
and torsion angles; correlations between e.s.d.'s in cell parameters are only
used when they are defined by crystal symmetry. An approximate (isotropic)
treatment of cell e.s.d.'s is used for estimating e.s.d.'s involving l.s.
planes.
;
loop_
    _geom_bond_atom_site_label_1
    _geom_bond_atom_site_label_2
    _geom_bond_site_symmetry_2
    _geom_bond_distance
    _geom_bond_publ_flag
    N1 C7 . 1.306(2) ?
    N1 O1 . 1.4022(18) ?
    O1 C9 . 1.345(2) ?
    O2 C10 . 1.198(2) ?
    O3 C10 . 1.3197(19) ?
    O3 C11 . 1.463(2) ?
    C1 C6 . 1.377(3) ?
    C1 C2 . 1.384(3) ?
    C1 H1 . 0.9300 ?
    C2 C3 . 1.361(3) ?
    C2 H2 . 0.9300 ?
    C3 C4 . 1.362(3) ?
    C3 H3 . 0.9300 ?
    C4 C5 . 1.373(3) ?
    C4 H4 . 0.9300 ?
    C5 C6 . 1.381(3) ?
    C5 H5 . 0.9300 ?
    C6 C7 . 1.468(2) ?
    C7 C8 . 1.409(2) ?
    C8 C9 . 1.327(2) ?
    C8 H8 . 0.9300 ?
    C9 C10 . 1.469(3) ?
    C11 C13 . 1.489(3) ?
    C11 C12 . 1.490(3) ?
    C11 H11 . 0.9800 ?
    C12 H12A . 0.9600 ?
    C12 H12B . 0.9600 ?
    C12 H12C . 0.9600 ?
    C13 H13A . 0.9600 ?
    C13 H13B . 0.9600 ?
    C13 H13C . 0.9600 ?
loop_
    _geom_angle_atom_site_label_1
    _geom_angle_atom_site_label_2
    _geom_angle_atom_site_label_3
    _geom_angle_site_symmetry_1
    _geom_angle_site_symmetry_3
    _geom_angle
    _geom_angle_publ_flag
    C7 N1 O1 . . 105.89(14) ?
    C9 O1 N1 . . 107.68(12) ?
    C10 O3 C11 . . 117.22(15) ?
    C6 C1 C2 . . 120.2(2) ?
    C6 C1 H1 . . 119.9 ?
    C2 C1 H1 . . 119.9 ?
    C3 C2 C1 . . 120.1(2) ?
    C3 C2 H2 . . 119.9 ?
    C1 C2 H2 . . 119.9 ?
    C2 C3 C4 . . 120.2(2) ?
    C2 C3 H3 . . 119.9 ?
    C4 C3 H3 . . 119.9 ?
    C3 C4 C5 . . 120.1(2) ?
    C3 C4 H4 . . 120.0 ?
    C5 C4 H4 . . 120.0 ?
    C4 C5 C6 . . 120.7(2) ?
    C4 C5 H5 . . 119.6 ?
    C6 C5 H5 . . 119.6 ?
    C1 C6 C5 . . 118.61(18) ?
    C1 C6 C7 . . 120.53(18) ?
    C5 C6 C7 . . 120.80(17) ?
    N1 C7 C8 . . 111.06(15) ?
    N1 C7 C6 . . 120.10(16) ?
    C8 C7 C6 . . 128.77(16) ?
    C9 C8 C7 . . 104.79(16) ?
    C9 C8 H8 . . 127.6 ?
    C7 C8 H8 . . 127.6 ?
    C8 C9 O1 . . 110.58(16) ?
    C8 C9 C10 . . 130.77(17) ?
    O1 C9 C10 . . 118.60(15) ?
    O2 C10 O3 . . 124.97(18) ?
    O2 C10 C9 . . 122.10(16) ?
    O3 C10 C9 . . 112.92(16) ?
    O3 C11 C13 . . 108.73(18) ?
    O3 C11 C12 . . 105.69(16) ?
    C13 C11 C12 . . 114.28(19) ?
    O3 C11 H11 . . 109.3 ?
    C13 C11 H11 . . 109.3 ?
    C12 C11 H11 . . 109.3 ?
    C11 C12 H12A . . 109.5 ?
    C11 C12 H12B . . 109.5 ?
    H12A C12 H12B . . 109.5 ?
    C11 C12 H12C . . 109.5 ?
    H12A C12 H12C . . 109.5 ?
    H12B C12 H12C . . 109.5 ?
    C11 C13 H13A . . 109.5 ?
    C11 C13 H13B . . 109.5 ?
    H13A C13 H13B . . 109.5 ?
    C11 C13 H13C . . 109.5 ?
    H13A C13 H13C . . 109.5 ?
    H13B C13 H13C . . 109.5 ?
loop_
    _geom_torsion_atom_site_label_1
    _geom_torsion_atom_site_label_2
    _geom_torsion_atom_site_label_3
    _geom_torsion_atom_site_label_4
    _geom_torsion_site_symmetry_1
    _geom_torsion_site_symmetry_2
    _geom_torsion_site_symmetry_3
    _geom_torsion_site_symmetry_4
    _geom_torsion
    _geom_torsion_publ_flag
    C7 N1 O1 C9 . . . . -0.11(18) ?
    C6 C1 C2 C3 . . . . 0.7(3) ?
    C1 C2 C3 C4 . . . . 0.4(4) ?
    C2 C3 C4 C5 . . . . -0.8(4) ?
    C3 C4 C5 C6 . . . . 0.1(3) ?
    C2 C1 C6 C5 . . . . -1.4(3) ?
    C2 C1 C6 C7 . . . . 175.88(18) ?
    C4 C5 C6 C1 . . . . 0.9(3) ?
    C4 C5 C6 C7 . . . . -176.28(18) ?
    O1 N1 C7 C8 . . . . -0.5(2) ?
    O1 N1 C7 C6 . . . . 176.73(14) ?
    C1 C6 C7 N1 . . . . -173.13(18) ?
    C5 C6 C7 N1 . . . . 4.0(3) ?
    C1 C6 C7 C8 . . . . 3.5(3) ?
    C5 C6 C7 C8 . . . . -179.33(18) ?
    N1 C7 C8 C9 . . . . 0.9(2) ?
    C6 C7 C8 C9 . . . . -176.01(17) ?
    C7 C8 C9 O1 . . . . -0.9(2) ?
    C7 C8 C9 C10 . . . . 176.46(18) ?
    N1 O1 C9 C8 . . . . 0.68(19) ?
    N1 O1 C9 C10 . . . . -177.06(15) ?
    C11 O3 C10 O2 . . . . -1.7(3) ?
    C11 O3 C10 C9 . . . . 176.98(15) ?
    C8 C9 C10 O2 . . . . 5.0(3) ?
    O1 C9 C10 O2 . . . . -177.82(17) ?
    C8 C9 C10 O3 . . . . -173.73(18) ?
    O1 C9 C10 O3 . . . . 3.5(2) ?
    C10 O3 C11 C13 . . . . 84.7(2) ?
    C10 O3 C11 C12 . . . . -152.16(19) ?
loop_
    _geom_hbond_atom_site_label_D
    _geom_hbond_atom_site_label_H
    _geom_hbond_atom_site_label_A
    _geom_hbond_site_symmetry_A
    _geom_hbond_distance_DH
    _geom_hbond_distance_HA
    _geom_hbond_distance_DA
    _geom_hbond_angle_DHA
    C8 H8 O2 3_665 0.93 2.37 3.277(2) 166.4
data_global
_journal_date_recd_electronic     2013-03-30
_journal_date_accepted     2013-04-07
_journal_name_full     'Acta Crystallographica, Section E'
_journal_year     2013
_journal_volume     69
_journal_issue      5
_journal_page_first     o733
_journal_page_last     o733
_journal_paper_category     QO
_journal_paper_doi     10.1107/S1600536813009392
_journal_coeditor_code     RZ5055
_publ_contact_author_name     'Zhang, Sheng-Yong'
_publ_contact_author_address
;
Department of Chemistry, School of Pharmacy, Fourth Military Medical University,
Changle West Road 17, 710032 Xi-An
People's Republic of China
;
_publ_contact_author_email     syzhang@fmmu.edu.cn
_publ_contact_author_fax     '+86-29-8477-6945'
_publ_contact_author_phone     '+86-29-8477-6945'
_publ_section_title
;
Isopropyl 3-phenylisoxazole-5-carboxylate
;
loop_
    _publ_author_name
    _publ_author_footnote
    _publ_author_address
    'Wang, Li' .
;
Department of Chemistry, School of Preclinical Medicine,
Shanxi Medical University, 56 Xinjian South Road, 030001 Tai Yuan
People's Republic of China
Affiliated Hospital of Xi'an Medical College,
48 Fenggao West Road
710077 Xi-An
People's Republic of China
;
    'Liu, Xue-Ying' .
;
Department of Chemistry
School of Pharmacy
Fourth Military Medical University
Changle West Road 17
710032 Xi-An
People's Republic of China
;
    'Li, Zheng-Wei' .
;
Affiliated Hospital of Xi'an Medical College,
48 Fenggao West Road
710077 Xi-An
People's Republic of China
;
    'Zhang, Sheng-Yong' .
;
Department of Chemistry, School of Pharmacy
Fourth Military Medical University,
Changle West Road 17
710032 Xi-An
People's Republic of China
;
