# Supplementary material for: Isopropyl 3-phenyl­isoxazole-5-carboxyl­ate
Source: Acta Crystallogr Sect E Struct Rep Online. 2013 Apr 13;69(Pt 5):o733. doi: 10.1107/S1600536813009392 (PMC3648265; doi:10.1107/S1600536813009392)
Supplement: Supplementary file 2 [file e-69-0o733-Isup2.hkl]

# 
# h,k,l, Fc-squared, Fo-squared, sigma(Fo-squared) and status flag 
# 
data_I
_shelx_title ' xb4579 in P2(1)/n' 
_shelx_refln_list_code          4 
_shelx_F_calc_maximum      134.39 
_exptl_crystal_F_000       488.00 
_reflns_d_resolution_high  0.8378 
 
loop_ 
 _symmetry_equiv_pos_as_xyz 
 'x, y, z' 
 '-x+1/2, y+1/2, -z+1/2' 
 '-x, -y, -z' 
 'x-1/2, -y-1/2, z-1/2' 
 
_cell_length_a     4.6311 
_cell_length_b    16.5956 
_cell_length_c    15.8971 
_cell_angle_alpha  90.000 
_cell_angle_beta   98.321 
_cell_angle_gamma  90.000 
 
_shelx_F_squared_multiplier     1.000 
 
loop_ 
 _refln_index_h 
 _refln_index_k 
 _refln_index_l 
 _refln_F_squared_calc 
 _refln_F_squared_meas 
 _refln_F_squared_sigma 
 _refln_observed_status 
   2   0   0     1433.45     1389.17     22.41 o 
   4   0   0       18.49       28.94      3.29 o 
   1   1   0      843.31      767.22      8.67 o 
   2   1   0        0.61        1.67      0.59 o 
   3   1   0        2.25        1.97      0.97 o 
   4   1   0       27.49       30.76      2.41 o 
   5   1   0        8.74       13.16      5.16 o 
   0   2   0      297.94      282.28      5.16 o 
   1   2   0      203.23      181.85      4.17 o 
   2   2   0        1.36        1.00      1.24 o 
   3   2   0       70.19       78.92      2.99 o 
   4   2   0        0.69        0.11      1.35 o 
   5   2   0        1.50        3.60      2.68 o 
   1   3   0    18061.23    16548.94    341.02 o 
   2   3   0       21.73       16.98      2.75 o 
   3   3   0       33.62       32.19      2.28 o 
   4   3   0       47.45       57.86      6.19 o 
   5   3   0        2.37        4.16      2.83 o 
   0   4   0     2474.68     2296.17     22.26 o 
   1   4   0     1465.89     1364.66     21.47 o 
   2   4   0        0.37       -0.43      0.51 o 
   3   4   0       50.00       50.47      4.27 o 
   4   4   0       46.05       52.97      3.78 o 
   5   4   0        5.53        6.07      4.98 o 
   1   5   0      453.39      409.81     10.09 o 
   2   5   0        0.41        0.23      0.56 o 
   3   5   0       14.65       11.79      1.54 o 
   4   5   0       46.40       47.17      4.60 o 
   5   5   0        3.27       -0.36      3.38 o 
   0   6   0     1905.27     1897.65     20.12 o 
   1   6   0     1237.34     1211.66     15.10 o 
   2   6   0        1.99        2.51      0.90 o 
   3   6   0       79.96       83.70      2.74 o 
   4   6   0       16.34       17.83      2.42 o 
   5   6   0        9.87       14.51      2.62 o 
   1   7   0     1284.79     1275.03     20.27 o 
   2   7   0      428.98      431.87      9.65 o 
   3   7   0      321.17      295.88      7.99 o 
   4   7   0        0.86       -0.60      1.60 o 
   5   7   0        0.00       -1.20      1.67 o 
   0   8   0      166.50      146.97      5.16 o 
   1   8   0       81.59       88.07      2.02 o 
   2   8   0       27.58       31.04      1.70 o 
   3   8   0       24.04       21.43      2.70 o 
   4   8   0       18.05       20.80      3.08 o 
   5   8   0        0.80        1.81      1.79 o 
   1   9   0        6.41        3.89      0.94 o 
   2   9   0      178.57      183.63      8.78 o 
   3   9   0      241.88      260.07      7.70 o 
   4   9   0        0.73        0.00      1.69 o 
   0  10   0      168.07      157.24      5.96 o 
   1  10   0        2.89        2.08      0.84 o 
   2  10   0       26.99       24.23      4.03 o 
   3  10   0       33.42       37.27      3.62 o 
   4  10   0        8.12        2.70      1.87 o 
   1  11   0      131.88      129.51      3.89 o 
   2  11   0       60.46       55.99      3.24 o 
   3  11   0       37.55       33.99      3.62 o 
   4  11   0        6.31        7.57      2.43 o 
   0  12   0       94.61       94.06      4.15 o 
   1  12   0       53.38       61.46      3.44 o 
   2  12   0      107.95      100.04      3.96 o 
   3  12   0       16.45       17.72      3.38 o 
   4  12   0       28.19       25.64      4.36 o 
   1  13   0        1.48        2.97      1.18 o 
   2  13   0       25.37       28.41      2.67 o 
   3  13   0        0.57        1.55      1.71 o 
   4  13   0        2.68        4.08      1.92 o 
   0  14   0        0.87       -1.51      1.51 o 
   1  14   0       18.35       16.50      2.18 o 
   2  14   0       62.45       62.20     10.85 o 
   3  14   0        5.88        8.96      2.45 o 
   1  15   0        5.85        3.12      1.95 o 
   2  15   0       51.32       47.74      4.71 o 
   3  15   0       11.14       12.19      2.95 o 
   0  16   0       32.61       28.44      3.51 o 
   1  16   0        2.45        0.70      1.39 o 
   2  16   0        6.25        5.15      2.18 o 
   3  16   0        0.74       -0.88      1.87 o 
   1  17   0       12.69        9.25      2.13 o 
   2  17   0        5.40        7.17      2.67 o 
   0  18   0        1.18        4.09      3.20 o 
   1  18   0       45.00       45.29      3.89 o 
   2  18   0        0.42        3.81      2.48 o 
   1  19   0        2.99        4.52      2.34 o 
  -5   0   1       64.91       45.36      8.00 o 
  -3   0   1       15.24       20.50      3.38 o 
  -1   0   1       32.99       29.75      1.18 o 
   1   0   1     9613.38     8675.48    111.35 o 
   3   0   1       48.45       47.67      4.45 o 
   5   0   1        4.31        4.27      3.91 o 
  -5   1   1        3.60        4.36      2.89 o 
  -4   1   1       13.99       14.01      2.11 o 
  -3   1   1      240.94      257.70      4.68 o 
  -2   1   1      237.14      227.21      3.98 o 
  -1   1   1       88.14       80.75      1.46 o 
   0   1   1     2299.08     2166.11     27.75 o 
   1   1   1     6365.08     5931.73    181.34 o 
   2   1   1      141.71      121.10      9.16 o 
   3   1   1       81.72       94.48      3.90 o 
   4   1   1        2.09        1.56      1.14 o 
   5   1   1        3.70        1.60      2.61 o 
  -5   2   1       49.77       59.89      6.20 o 
  -4   2   1       29.57       35.68      3.11 o 
  -3   2   1        4.11        2.80      0.91 o 
  -2   2   1      629.52      639.80     14.67 o 
  -1   2   1      923.91      943.62     20.76 o 
   0   2   1     1150.44     1172.88     16.36 o 
   1   2   1      155.55      143.18      3.11 o 
   2   2   1       54.13       53.60      2.52 o 
   3   2   1      121.39      133.86      3.97 o 
   4   2   1       24.50       26.31      2.32 o 
   5   2   1       16.07       14.25      4.89 o 
  -5   3   1        0.14        0.18      2.52 o 
  -4   3   1       52.69       55.13      4.69 o 
  -3   3   1      196.94      199.95      4.13 o 
  -2   3   1      192.26      199.23      3.69 o 
  -1   3   1    17920.21    16209.74    157.68 o 
   0   3   1      312.46      292.71      4.18 o 
   1   3   1      274.92      262.97      7.40 o 
   2   3   1       24.42       29.92      1.86 o 
   3   3   1        9.94        9.09      1.89 o 
   4   3   1       23.35       33.35      3.76 o 
   5   3   1       37.96       38.40      7.83 o 
  -5   4   1        1.34        4.01      2.85 o 
  -4   4   1       31.16       24.78      2.83 o 
  -3   4   1       15.59       15.00      2.30 o 
  -2   4   1      667.76      697.27     15.72 o 
  -1   4   1     1668.64     1531.68     24.14 o 
   0   4   1      385.98      392.89      4.84 o 
   1   4   1       31.97       36.07      3.30 o 
   2   4   1     1224.00     1265.44     11.21 o 
   3   4   1       21.20       25.23      3.15 o 
   4   4   1        3.32        4.45      3.02 o 
   5   4   1        6.82        4.36      5.43 o 
  -5   5   1        9.07        4.21      2.81 o 
  -4   5   1       96.22      113.48      5.00 o 
  -3   5   1       42.45       37.38      2.38 o 
  -2   5   1      445.07      460.85      5.52 o 
  -1   5   1        9.87        8.43      0.71 o 
   0   5   1      373.56      344.47      4.28 o 
   1   5   1      504.50      482.71     13.45 o 
   2   5   1       24.18       19.10      1.80 o 
   3   5   1       31.50       27.82      2.00 o 
   4   5   1       25.74       27.27      3.40 o 
   5   5   1        0.52        1.06      1.74 o 
  -5   6   1        0.09        0.47      2.00 o 
  -4   6   1       38.70       41.53      4.42 o 
  -3   6   1       15.70       17.04      1.92 o 
  -2   6   1     1655.84     1593.77     32.05 o 
  -1   6   1       20.04       20.51      1.16 o 
   0   6   1      437.64      425.94      4.41 o 
   1   6   1        8.48       15.57      2.54 o 
   2   6   1      199.86      202.23      7.42 o 
   3   6   1        5.46        6.32      1.15 o 
   4   6   1       62.30       58.49      4.65 o 
   5   6   1        2.02       -1.22      1.69 o 
  -5   7   1        0.01        0.27      2.40 o 
  -4   7   1       15.66       15.89      2.38 o 
  -3   7   1        0.28       -0.02      0.95 o 
  -2   7   1      866.22      847.16     15.37 o 
  -1   7   1        2.18        3.26      0.63 o 
   0   7   1       43.88       47.34      1.38 o 
   1   7   1      533.97      575.07     11.91 o 
   2   7   1      399.50      382.72      6.62 o 
   3   7   1        0.91        0.18      0.91 o 
   4   7   1       37.49       44.03      4.14 o 
   5   7   1        0.44        1.11      1.78 o 
  -5   8   1        1.24        0.82      2.54 o 
  -4   8   1       22.08       21.22      2.59 o 
  -3   8   1        1.85        1.62      1.51 o 
  -2   8   1      377.02      334.26      8.24 o 
  -1   8   1      137.28      154.99      2.79 o 
   0   8   1      310.10      303.72      3.77 o 
   1   8   1      119.98      113.27      5.46 o 
   2   8   1       25.79       25.40      2.55 o 
   3   8   1      183.42      169.37      4.61 o 
   4   8   1       11.18       15.51      2.81 o 
  -4   9   1        2.94        2.13      2.27 o 
  -3   9   1      108.15       94.73      4.91 o 
  -2   9   1      165.63      163.37      8.32 o 
  -1   9   1       14.96       16.11      1.23 o 
   0   9   1       23.74       24.81      1.58 o 
   1   9   1       38.97       44.76      2.60 o 
   2   9   1       82.83       83.82      3.23 o 
   3   9   1       37.18       31.65      3.32 o 
   4   9   1        1.06        3.02      2.67 o 
  -4  10   1        8.75        7.31      2.47 o 
  -3  10   1        6.38        4.05      2.93 o 
  -2  10   1       14.91       16.13      1.68 o 
  -1  10   1      169.78      172.78      4.13 o 
   0  10   1      302.46      300.43      4.82 o 
   1  10   1      336.13      329.60      6.16 o 
   2  10   1       37.28       42.03      2.81 o 
   3  10   1        2.93        7.35      2.00 o 
   4  10   1        1.78        0.90      1.75 o 
  -4  11   1        6.50        8.38      2.15 o 
  -3  11   1      137.59      143.41      8.45 o 
  -2  11   1        1.54        3.16      1.12 o 
  -1  11   1       16.45       12.82      2.43 o 
   0  11   1       16.28       20.55      1.66 o 
   1  11   1       14.13       15.19      2.83 o 
   2  11   1       62.41       58.05      3.36 o 
   3  11   1        9.63        8.70      2.26 o 
   4  11   1        7.00        8.24      2.39 o 
  -4  12   1        0.13       -0.17      1.52 o 
  -3  12   1        0.00        2.06      2.05 o 
  -2  12   1        0.03       -1.25      1.13 o 
  -1  12   1       18.63       17.39      3.05 o 
   0  12   1       62.33       69.93      3.11 o 
   1  12   1       28.83       28.15      2.42 o 
   2  12   1       24.18       27.72      2.51 o 
   3  12   1        2.96        3.37      1.96 o 
   4  12   1        0.06        1.51      2.67 o 
  -4  13   1        0.42        2.46      1.74 o 
  -3  13   1        3.22        3.56      1.89 o 
  -2  13   1       22.27       30.72      3.51 o 
  -1  13   1        5.35        5.04      1.36 o 
   0  13   1       20.14       21.02      1.84 o 
   1  13   1        6.38        6.80      1.50 o 
   2  13   1      119.74      110.32      6.45 o 
   3  13   1        6.66       10.45      2.52 o 
   4  13   1        0.15        0.55      1.87 o 
  -3  14   1       10.73       18.76      3.14 o 
  -2  14   1        6.01        5.12      2.40 o 
  -1  14   1        1.27        2.49      1.26 o 
   0  14   1      104.29       97.39      3.33 o 
   1  14   1      184.35      183.67      6.36 o 
   2  14   1        4.32        4.04      1.54 o 
   3  14   1        0.10       -1.98      1.87 o 
  -3  15   1        0.04       -0.32      1.67 o 
  -2  15   1        0.00       -0.36      1.64 o 
  -1  15   1        0.12        2.49      1.51 o 
   0  15   1        0.10       -0.18      0.97 o 
   1  15   1       48.27       55.82      3.85 o 
   2  15   1        9.05       14.01      2.88 o 
   3  15   1        1.68        2.19      2.25 o 
  -3  16   1        0.48       -0.72      1.69 o 
  -2  16   1       10.05        5.94      2.26 o 
  -1  16   1      143.52      145.17      5.19 o 
   0  16   1        3.82        1.17      1.20 o 
   1  16   1       30.44       32.22      3.14 o 
   2  16   1        1.84        3.95      2.20 o 
   3  16   1       17.70       13.53      3.19 o 
  -2  17   1        0.70        2.42      2.13 o 
  -1  17   1       26.99       30.81      3.14 o 
   0  17   1       84.01       94.01      4.44 o 
   1  17   1       29.72       32.25      5.55 o 
   2  17   1       14.73       20.88      3.64 o 
  -2  18   1        0.30        1.60      2.26 o 
  -1  18   1        0.66        4.00      2.26 o 
   0  18   1        4.17        2.71      1.47 o 
   1  18   1        0.47       -0.39      1.59 o 
   2  18   1        0.33        0.38      3.11 o 
  -1  19   1        1.63        0.27      2.09 o 
   0  19   1       38.27       34.03      3.09 o 
   1  19   1       10.31        5.16      2.21 o 
  -4   0   2        0.04       -2.85      1.96 o 
  -2   0   2        1.46        0.65      0.62 o 
   0   0   2      165.78      144.25      3.20 o 
   2   0   2       74.41       65.10      3.91 o 
   4   0   2       27.04       19.57      3.74 o 
  -5   1   2        7.55        3.83      2.76 o 
  -4   1   2       14.15       19.92      3.39 o 
  -3   1   2       74.25       82.12      3.55 o 
  -2   1   2        4.10        2.74      0.53 o 
  -1   1   2     1595.31     1478.02     17.84 o 
   0   1   2      173.12      164.17      4.54 o 
   1   1   2     2674.11     2314.37     23.20 o 
   2   1   2       96.15       95.34      5.07 o 
   3   1   2      252.77      272.17      6.91 o 
   4   1   2        2.09        1.41      1.80 o 
   5   1   2        8.81        6.48      3.14 o 
  -5   2   2        2.13        0.69      2.32 o 
  -4   2   2       81.02       84.37      5.14 o 
  -3   2   2       15.92       19.82      1.93 o 
  -2   2   2       95.35       86.24      4.01 o 
  -1   2   2     1499.75     1445.22     13.68 o 
   0   2   2    11557.10    10032.34    281.13 o 
   1   2   2       34.19       37.58      1.39 o 
   2   2   2        6.42        3.31      1.51 o 
   3   2   2       17.68       20.34      2.31 o 
   4   2   2        0.20       -0.84      1.16 o 
   5   2   2        8.63        8.05      3.19 o 
  -5   3   2        3.31        4.37      3.91 o 
  -4   3   2        1.18        1.91      1.46 o 
  -3   3   2      146.99      161.28      3.60 o 
  -2   3   2       26.84       24.32      1.71 o 
  -1   3   2     4829.62     4570.94     41.31 o 
   0   3   2     8425.76     8277.27    181.14 o 
   1   3   2     1341.35     1242.51     16.12 o 
   2   3   2        9.26        7.78      3.20 o 
   3   3   2        0.20        1.47      0.95 o 
   4   3   2        5.77        8.64      1.93 o 
   5   3   2        0.27        0.30      1.90 o 
  -5   4   2        2.64        3.27      4.00 o 
  -4   4   2        2.08        3.22      1.55 o 
  -3   4   2        5.08        3.14      1.19 o 
  -2   4   2       35.97       38.93      1.95 o 
  -1   4   2      470.91      465.02      7.49 o 
   0   4   2       10.73       10.76      0.90 o 
   1   4   2      599.08      582.86     12.36 o 
   2   4   2      252.85      249.23      4.62 o 
   3   4   2        0.68       -0.33      0.81 o 
   4   4   2       26.68       25.78      3.51 o 
   5   4   2       10.08        8.54      2.61 o 
  -5   5   2        0.07       -1.25      2.26 o 
  -4   5   2        5.84        5.22      1.66 o 
  -3   5   2       50.10       50.09      4.18 o 
  -2   5   2        4.18        2.98      0.95 o 
  -1   5   2     4917.12     4701.33     28.48 o 
   0   5   2      626.06      652.49     14.78 o 
   1   5   2      589.00      576.14     12.36 o 
   2   5   2      986.38      967.25     16.74 o 
   3   5   2        0.67        0.17      0.79 o 
   4   5   2       14.29       13.78      2.14 o 
   5   5   2        0.90        0.86      1.81 o 
  -5   6   2        0.03        0.71      3.38 o 
  -4   6   2       15.39       10.88      2.17 o 
  -3   6   2       96.47       94.84      3.22 o 
  -2   6   2     3179.93     3068.77     48.67 o 
  -1   6   2      965.45      883.47      7.81 o 
   0   6   2      301.51      321.86     10.04 o 
   1   6   2       12.68       12.36      1.19 o 
   2   6   2       57.18       58.30      2.40 o 
   3   6   2        5.58        3.08      1.03 o 
   4   6   2      104.46      103.74      8.09 o 
   5   6   2        7.96        8.62      2.45 o 
  -5   7   2        0.87        1.18      2.26 o 
  -4   7   2        1.33        1.06      1.28 o 
  -3   7   2        8.61        8.64      1.40 o 
  -2   7   2       34.48       31.21      1.95 o 
  -1   7   2      270.40      266.49      3.70 o 
   0   7   2      406.69      421.24      9.48 o 
   1   7   2      209.84      211.06      4.17 o 
   2   7   2       14.20       13.54      1.27 o 
   3   7   2       11.29       10.80      1.61 o 
   4   7   2       19.61       13.82      2.61 o 
   5   7   2        0.02        1.33      1.87 o 
  -5   8   2        2.31        4.11      3.38 o 
  -4   8   2        0.02       -1.32      1.27 o 
  -3   8   2        0.06        1.40      0.99 o 
  -2   8   2       56.53       46.35      2.03 o 
  -1   8   2       11.17       12.74      1.08 o 
   0   8   2     1269.00     1290.15     29.65 o 
   1   8   2      136.37      150.45      6.03 o 
   2   8   2        2.49        2.72      0.94 o 
   3   8   2       48.39       44.52      4.33 o 
   4   8   2       22.00       23.19      3.32 o 
  -4   9   2        0.80        0.39      1.43 o 
  -3   9   2      428.58      404.26      8.92 o 
  -2   9   2       20.68       17.71      1.39 o 
  -1   9   2       74.38       76.93      2.15 o 
   0   9   2       40.39       47.61      1.85 o 
   1   9   2       29.81       29.60      2.12 o 
   2   9   2        6.22        9.39      1.39 o 
   3   9   2      142.16      136.48     10.83 o 
   4   9   2       13.47        9.42      5.60 o 
  -4  10   2        1.13        3.79      1.77 o 
  -3  10   2       27.77       32.39      5.96 o 
  -2  10   2       33.54       29.08      2.16 o 
  -1  10   2       25.15       27.55      1.65 o 
   0  10   2        0.33        0.52      0.50 o 
   1  10   2       27.22       28.56      2.23 o 
   2  10   2        8.45        8.09      1.37 o 
   3  10   2       60.59       53.36      5.87 o 
   4  10   2        0.27        0.47      1.69 o 
  -4  11   2        1.59        4.33      1.85 o 
  -3  11   2       85.01       81.09      4.67 o 
  -2  11   2        2.51        3.12      1.57 o 
  -1  11   2        9.76        8.31      1.25 o 
   0  11   2      231.58      236.93      7.03 o 
   1  11   2        0.08        1.14      1.15 o 
   2  11   2       22.49       21.46      2.18 o 
   3  11   2       19.62       17.58      2.82 o 
   4  11   2        4.15        2.39      3.38 o 
  -4  12   2       15.58       11.32      2.46 o 
  -3  12   2       19.69       20.83      2.86 o 
  -2  12   2       55.60       45.53      3.82 o 
  -1  12   2       40.38       37.20      2.63 o 
   0  12   2        6.08        7.15      1.18 o 
   1  12   2        2.61        3.21      1.26 o 
   2  12   2        0.31       -0.52      1.02 o 
   3  12   2       11.67       11.31      3.91 o 
   4  12   2        0.53        2.81      2.07 o 
  -4  13   2        3.53        1.09      1.86 o 
  -3  13   2        3.61        8.55      1.98 o 
  -2  13   2      158.36      145.60      6.76 o 
  -1  13   2       11.78       11.66      3.25 o 
   0  13   2        0.14        0.99      0.81 o 
   1  13   2       81.51       93.92      4.25 o 
   2  13   2      144.44      137.53      8.00 o 
   3  13   2        2.56        1.63      1.82 o 
   4  13   2        0.85        3.21      2.13 o 
  -3  14   2        2.08        5.99      1.86 o 
  -2  14   2       48.48       42.61      4.14 o 
  -1  14   2      142.16      127.90      5.95 o 
   0  14   2        3.56        5.41      1.26 o 
   1  14   2       31.34       37.16      3.16 o 
   2  14   2       17.65       20.19      4.04 o 
   3  14   2        0.00       -2.26      2.76 o 
  -3  15   2        6.46        7.96      2.43 o 
  -2  15   2        2.89        2.64      2.22 o 
  -1  15   2       14.96       11.51      1.99 o 
   0  15   2       58.59       65.16      3.43 o 
   1  15   2       97.99      109.48      5.37 o 
   2  15   2        0.00        0.83      1.39 o 
   3  15   2        3.60        2.52      2.13 o 
  -3  16   2        6.05        7.70      2.73 o 
  -2  16   2        0.02       -0.45      1.44 o 
  -1  16   2       84.53       90.96      7.28 o 
   0  16   2       27.96       28.07      2.42 o 
   1  16   2        0.73        2.70      1.53 o 
   2  16   2        4.89        6.05      2.45 o 
   3  16   2        0.75        0.21      3.29 o 
  -2  17   2        0.78        0.53      1.87 o 
  -1  17   2       14.84       10.89      3.20 o 
   0  17   2       15.54       14.01      1.97 o 
   1  17   2        0.63       -0.59      1.57 o 
   2  17   2        4.33        5.85      2.61 o 
  -2  18   2        3.79        3.21      2.18 o 
  -1  18   2        4.88        9.69      2.77 o 
   0  18   2       63.80       69.73      5.83 o 
   1  18   2       14.77       16.73      2.77 o 
   2  18   2       15.38       19.00      7.83 o 
  -1  19   2        0.01       -0.93      3.56 o 
   0  19   2       22.97       25.76      2.86 o 
   1  19   2        0.30        0.92      1.73 o 
  -5   0   3        9.83        6.40      4.45 o 
  -3   0   3       53.16       50.75      2.93 o 
  -1   0   3     2589.35     2500.56     60.30 o 
   1   0   3     4164.24     3713.24     50.69 o 
   3   0   3      143.75      163.46      8.00 o 
   5   0   3        7.30        1.96      3.91 o 
  -5   1   3        3.93        1.76      2.52 o 
  -4   1   3       44.58       46.33      4.72 o 
  -3   1   3      224.46      259.65      6.50 o 
  -2   1   3     1516.05     1429.10     11.72 o 
  -1   1   3      214.87      210.55      7.39 o 
   0   1   3      539.62      481.74      4.28 o 
   1   1   3        7.20        4.15      0.89 o 
   2   1   3      464.65      486.37      7.15 o 
   3   1   3        8.09        9.83      1.87 o 
   4   1   3       15.84       13.84      2.51 o 
   5   1   3        1.40        1.19      2.93 o 
  -5   2   3        9.17        6.30      3.20 o 
  -4   2   3       14.89       18.13      3.26 o 
  -3   2   3        3.62        3.60      0.85 o 
  -2   2   3       51.01       49.34      1.42 o 
  -1   2   3     1650.41     1588.86     14.19 o 
   0   2   3     2204.97     1984.65     16.14 o 
   1   2   3       10.18       12.00      0.93 o 
   2   2   3      330.75      290.71      6.54 o 
   3   2   3       19.89       31.29      6.31 o 
   4   2   3        6.13        9.30      1.97 o 
   5   2   3        4.14        4.49      2.30 o 
  -5   3   3        0.14       -0.53      2.26 o 
  -4   3   3       15.75       13.27      2.86 o 
  -3   3   3       31.09       33.02      3.37 o 
  -2   3   3      160.39      171.36      4.01 o 
  -1   3   3      360.86      365.51      7.39 o 
   0   3   3      131.12      124.33      2.49 o 
   1   3   3      219.92      227.98      5.10 o 
   2   3   3      528.85      530.99     10.03 o 
   3   3   3       73.35       87.71      4.21 o 
   4   3   3        8.92       11.15      2.18 o 
   5   3   3        2.20        1.34      2.08 o 
  -5   4   3       11.53        9.82      3.56 o 
  -4   4   3       28.96       30.95      2.97 o 
  -3   4   3        0.04       -0.53      0.83 o 
  -2   4   3        4.46        3.88      0.58 o 
  -1   4   3     1626.94     1606.86     10.99 o 
   0   4   3      302.05      333.74     13.21 o 
   1   4   3        9.35       11.27      1.06 o 
   2   4   3       84.12       80.94      2.67 o 
   3   4   3        0.67        0.47      0.92 o 
   4   4   3       13.15       10.45      2.12 o 
   5   4   3        8.43       14.05      4.62 o 
  -5   5   3       17.15       19.70      4.02 o 
  -4   5   3       13.20       11.99      2.11 o 
  -3   5   3        0.65        0.18      0.86 o 
  -2   5   3       37.91       37.59      1.63 o 
  -1   5   3      645.73      657.71      5.88 o 
   0   5   3       19.91       25.93      2.10 o 
   1   5   3      178.68      174.63      3.44 o 
   2   5   3       69.78       65.48      2.52 o 
   3   5   3       29.60       31.93      2.15 o 
   4   5   3       18.18       17.68      3.00 o 
   5   5   3        6.66        5.07      2.76 o 
  -5   6   3        0.33        4.18      2.89 o 
  -4   6   3        4.65        3.44      1.64 o 
  -3   6   3       69.22       71.05      3.53 o 
  -2   6   3      751.97      717.02      6.72 o 
  -1   6   3     2708.49     2736.77     17.79 o 
   0   6   3      261.90      282.76      6.04 o 
   1   6   3      102.78      111.76      6.19 o 
   2   6   3       35.43       40.09      2.49 o 
   3   6   3       28.75       34.49      5.24 o 
   4   6   3        1.04        2.86      2.05 o 
   5   6   3        0.38        1.29      2.05 o 
  -5   7   3        3.19        4.31      2.61 o 
  -4   7   3       11.11        9.99      1.76 o 
  -3   7   3       19.63       20.62      1.87 o 
  -2   7   3        3.45        2.96      0.77 o 
  -1   7   3      865.58      915.04      7.89 o 
   0   7   3       94.54       92.46      1.96 o 
   1   7   3      520.19      514.68     18.09 o 
   2   7   3       43.79       46.68      2.68 o 
   3   7   3       36.11       35.21      2.67 o 
   4   7   3        4.00        3.87      2.07 o 
  -5   8   3        0.27       -2.95      1.97 o 
  -4   8   3        0.03        0.04      1.36 o 
  -3   8   3        1.52        4.82      1.23 o 
  -2   8   3      549.12      529.64     11.18 o 
  -1   8   3      325.63      325.07      4.03 o 
   0   8   3        3.95        9.36      1.52 o 
   1   8   3     1113.92     1115.85     44.20 o 
   2   8   3        5.60        6.89      1.27 o 
   3   8   3       21.33       23.63      2.28 o 
   4   8   3       26.52       30.73      6.31 o 
  -4   9   3       15.05       21.05      3.28 o 
  -3   9   3       99.96       89.91      4.69 o 
  -2   9   3      499.72      498.60      6.82 o 
  -1   9   3        9.89       11.30      0.99 o 
   0   9   3       10.49       10.87      1.01 o 
   1   9   3       72.06       67.14      2.79 o 
   2   9   3        0.29        2.52      2.06 o 
   3   9   3       81.74       72.48      3.87 o 
   4   9   3        5.23        1.47      1.91 o 
  -4  10   3        3.89        6.26      2.55 o 
  -3  10   3      207.18      186.60      5.75 o 
  -2  10   3        0.12        1.05      1.00 o 
  -1  10   3       44.92       44.40      1.89 o 
   0  10   3      617.65      638.73     12.47 o 
   1  10   3      122.27      126.68      4.44 o 
   2  10   3       11.86       12.80      1.72 o 
   3  10   3       97.16      106.70      5.40 o 
   4  10   3        0.27       -1.50      1.79 o 
  -4  11   3        4.72        3.11      1.61 o 
  -3  11   3       78.49       88.83      4.76 o 
  -2  11   3      385.14      359.15      9.77 o 
  -1  11   3       43.67       47.96      2.77 o 
   0  11   3       49.36       54.74      2.57 o 
   1  11   3       14.74       13.41      1.72 o 
   2  11   3       30.88       30.47      2.58 o 
   3  11   3        2.61        0.96      1.26 o 
   4  11   3        0.33       -0.34      2.05 o 
  -4  12   3        9.21        3.72      1.90 o 
  -3  12   3       29.73       28.98      2.93 o 
  -2  12   3       19.05       18.35      2.21 o 
  -1  12   3        0.62        0.42      1.33 o 
   0  12   3      193.52      190.12      5.85 o 
   1  12   3       61.09       66.83      5.31 o 
   2  12   3      204.35      186.86      5.35 o 
   3  12   3       10.84        9.71      2.48 o 
   4  12   3        0.52       -2.60      2.76 o 
  -4  13   3       42.71       46.12      4.60 o 
  -3  13   3        0.32        2.23      1.49 o 
  -2  13   3       71.12       61.19      4.77 o 
  -1  13   3      162.69      161.34      4.69 o 
   0  13   3       43.46       46.43      2.69 o 
   1  13   3        0.70        1.27      1.16 o 
   2  13   3       57.76       66.22      4.06 o 
   3  13   3        3.94        2.31      2.01 o 
  -3  14   3       10.46        7.34      2.25 o 
  -2  14   3       47.05       41.86      4.14 o 
  -1  14   3      159.88      154.52      4.86 o 
   0  14   3       10.25       10.47      1.53 o 
   1  14   3        2.90        4.88      1.64 o 
   2  14   3       21.23       23.87      2.73 o 
   3  14   3        1.40       -0.76      2.05 o 
  -3  15   3        0.65       -0.51      1.69 o 
  -2  15   3        6.12        6.98      2.22 o 
  -1  15   3       62.46       70.34      4.15 o 
   0  15   3       70.06       77.11      5.11 o 
   1  15   3       68.28       64.87      4.20 o 
   2  15   3       36.35       34.22      3.31 o 
   3  15   3        2.15        1.29      2.13 o 
  -3  16   3        1.60        2.71      2.18 o 
  -2  16   3        0.47        3.89      2.07 o 
  -1  16   3       20.73       16.42      3.47 o 
   0  16   3        0.11       -0.65      0.93 o 
   1  16   3       27.14       32.06      3.91 o 
   2  16   3        0.31       -1.52      1.34 o 
  -2  17   3        0.55       -0.04      2.31 o 
  -1  17   3       18.31       22.06      5.60 o 
   0  17   3       47.82       57.05      4.76 o 
   1  17   3       31.41       30.83      3.27 o 
   2  17   3        3.51        4.23      2.56 o 
  -2  18   3        0.13        0.96      2.07 o 
  -1  18   3        0.39        2.21      2.07 o 
   0  18   3        8.18       11.25      2.00 o 
   1  18   3       22.78       19.30      3.17 o 
  -1  19   3        4.08        5.02      2.45 o 
   0  19   3        0.65        1.63      2.23 o 
   1  19   3        5.00        5.86      2.14 o 
  -4   0   4        0.07       -1.07      2.31 o 
  -2   0   4      312.97      300.61      5.36 o 
   0   0   4     1894.76     1807.40     18.53 o 
   2   0   4        1.44        1.07      1.25 o 
   4   0   4       54.25       48.20      6.40 o 
  -5   1   4        1.25        0.93      2.51 o 
  -4   1   4        1.03       -1.71      1.51 o 
  -3   1   4      506.74      508.10     16.75 o 
  -2   1   4       21.41       23.28      1.13 o 
  -1   1   4       89.94       90.84      1.48 o 
   0   1   4     1072.33      943.25      7.66 o 
   1   1   4      345.42      347.36      4.75 o 
   2   1   4      363.96      367.31      7.73 o 
   3   1   4      120.23      144.42      5.60 o 
   4   1   4       32.95       42.55      4.27 o 
   5   1   4       12.41       12.31      3.38 o 
  -5   2   4        0.31        0.55      2.40 o 
  -4   2   4        2.32       -2.22      1.49 o 
  -3   2   4       19.18       16.68      1.77 o 
  -2   2   4      656.38      631.57      7.78 o 
  -1   2   4      291.52      266.92      3.97 o 
   0   2   4      284.38      288.35      4.05 o 
   1   2   4       20.39       20.69      1.11 o 
   2   2   4        7.93        4.85      1.96 o 
   3   2   4       22.08       23.88      2.76 o 
   4   2   4       30.74       29.21      8.00 o 
   5   2   4        1.78        4.55      2.78 o 
  -5   3   4        8.01        7.11      3.06 o 
  -4   3   4        0.07       -0.70      1.44 o 
  -3   3   4       74.31       76.23      3.44 o 
  -2   3   4      590.25      655.16      8.54 o 
  -1   3   4     1241.10     1238.49     12.37 o 
   0   3   4     1030.39      952.61      9.56 o 
   1   3   4        5.72        4.91      0.65 o 
   2   3   4       14.65       14.47      1.82 o 
   3   3   4       40.79       41.67      7.38 o 
   4   3   4        8.42       13.57      2.61 o 
   5   3   4        4.00        6.58      2.99 o 
  -5   4   4        0.02       -1.36      2.20 o 
  -4   4   4       75.59       63.87      5.40 o 
  -3   4   4       37.73       43.05      3.98 o 
  -2   4   4     1224.70     1274.09     13.72 o 
  -1   4   4      289.10      308.98      3.25 o 
   0   4   4       33.56       32.55      1.22 o 
   1   4   4      164.35      155.74      2.84 o 
   2   4   4      236.65      242.66      8.14 o 
   3   4   4        0.94        2.14      1.08 o 
   4   4   4        0.09       -0.63      1.16 o 
   5   4   4        0.75        4.09      3.56 o 
  -5   5   4        5.58        7.03      3.02 o 
  -4   5   4        0.01        0.92      1.37 o 
  -3   5   4       82.65       90.52      7.58 o 
  -2   5   4       82.41      100.33      4.73 o 
  -1   5   4     1262.93     1259.32      9.25 o 
   0   5   4      392.56      418.42      5.14 o 
   1   5   4       19.12       17.95      1.25 o 
   2   5   4       10.44       15.83      1.53 o 
   3   5   4       25.85       28.29      4.32 o 
   4   5   4       47.87       46.29      3.43 o 
  -5   6   4        1.79        3.02      2.58 o 
  -4   6   4        1.94        4.22      1.69 o 
  -3   6   4        8.16        8.20      1.56 o 
  -2   6   4        2.79        0.86      0.43 o 
  -1   6   4      418.08      402.54      4.25 o 
   0   6   4       98.31       87.70      2.86 o 
   1   6   4      123.88      137.27      4.56 o 
   2   6   4       93.59       95.10      3.10 o 
   3   6   4       11.93        7.05      3.03 o 
   4   6   4        6.05        5.84      2.31 o 
  -5   7   4        1.31        3.93      2.65 o 
  -4   7   4       45.73       46.03      3.14 o 
  -3   7   4      114.40      111.55      3.48 o 
  -2   7   4        1.64        0.56      0.74 o 
  -1   7   4       18.72       19.71      1.86 o 
   0   7   4      385.52      448.01     12.53 o 
   1   7   4       19.65       22.07      1.74 o 
   2   7   4       84.95       85.16      3.55 o 
   3   7   4       10.45       11.83      1.75 o 
   4   7   4        0.33       -0.03      2.13 o 
  -5   8   4        1.80        2.88      3.56 o 
  -4   8   4        5.31        4.13      1.51 o 
  -3   8   4      169.62      164.42      4.88 o 
  -2   8   4      321.20      319.75      6.01 o 
  -1   8   4      654.65      656.57      6.31 o 
   0   8   4      158.75      164.39      6.10 o 
   1   8   4       42.44       52.62      2.76 o 
   2   8   4       57.52       52.43      3.45 o 
   3   8   4      165.86      180.91      7.08 o 
   4   8   4        1.22        0.56      1.71 o 
  -4   9   4        4.41        5.61      2.95 o 
  -3   9   4       46.60       43.06      2.74 o 
  -2   9   4      761.33      715.36      8.65 o 
  -1   9   4       32.27       33.99      1.61 o 
   0   9   4       88.83       91.89      3.46 o 
   1   9   4      224.03      233.52     11.19 o 
   2   9   4       21.85       26.92      3.93 o 
   3   9   4        3.13        1.11      1.27 o 
   4   9   4        8.05        7.90      2.85 o 
  -4  10   4        9.23        8.70      2.06 o 
  -3  10   4      111.66       98.54      4.58 o 
  -2  10   4       18.16        9.96      1.41 o 
  -1  10   4       33.71       39.24      1.78 o 
   0  10   4      249.70      266.66      6.40 o 
   1  10   4        9.04        8.21      1.46 o 
   2  10   4       20.96       19.82      2.11 o 
   3  10   4        0.03       -0.96      1.06 o 
   4  10   4        0.36       -1.21      1.87 o 
  -4  11   4        0.59        1.30      1.48 o 
  -3  11   4       25.78       30.35      4.25 o 
  -2  11   4      368.82      336.12      7.01 o 
  -1  11   4        2.77        1.54      0.77 o 
   0  11   4      245.21      265.93      6.78 o 
   1  11   4        6.73        6.20      1.33 o 
   2  11   4       30.69       40.79      3.04 o 
   3  11   4        6.96        4.96      1.57 o 
   4  11   4        6.62       11.04      2.73 o 
  -4  12   4       21.02       14.92      2.72 o 
  -3  12   4       87.35       80.57      4.63 o 
  -2  12   4       64.32       63.58      3.73 o 
  -1  12   4      301.09      284.94      5.96 o 
   0  12   4       10.28       12.22      1.31 o 
   1  12   4      117.99      114.67      4.12 o 
   2  12   4       35.66       29.18      2.73 o 
   3  12   4       38.58       28.92      2.88 o 
   4  12   4        0.01       -1.81      1.78 o 
  -4  13   4        0.08        1.75      1.76 o 
  -3  13   4        9.21       11.66      4.05 o 
  -2  13   4       81.93       78.44     13.87 o 
  -1  13   4       86.28       96.93      3.90 o 
   0  13   4       32.66       34.68      2.38 o 
   1  13   4       29.42       36.35      3.21 o 
   2  13   4       65.95       69.14      9.50 o 
   3  13   4        0.13        0.50      1.92 o 
  -3  14   4        4.13        4.25      3.20 o 
  -2  14   4        8.25        5.17      4.18 o 
  -1  14   4      143.95      135.26     14.76 o 
   0  14   4       17.58       18.47      3.34 o 
   1  14   4        7.72        2.35      1.43 o 
   2  14   4        0.84        0.34      1.56 o 
   3  14   4        0.02        0.71      2.05 o 
  -3  15   4        1.03        0.14      1.58 o 
  -2  15   4       12.41        4.95      2.07 o 
  -1  15   4        0.86        0.28      2.05 o 
   0  15   4       75.17       74.19      4.18 o 
   1  15   4       72.94       80.17      4.68 o 
   2  15   4       26.95       28.42      3.10 o 
   3  15   4        0.17        0.75      2.09 o 
  -3  16   4        6.88        8.45      2.56 o 
  -2  16   4       26.92       24.07      4.00 o 
  -1  16   4       16.58       15.07      6.40 o 
   0  16   4        6.15        5.99      1.46 o 
   1  16   4       47.61       48.88      8.04 o 
   2  16   4        0.26        0.37      1.71 o 
  -2  17   4        0.05       -0.90      1.75 o 
  -1  17   4        0.04        0.79      1.67 o 
   0  17   4        3.66        3.01      2.31 o 
   1  17   4       15.46       14.35      2.95 o 
   2  17   4        3.78        1.19      1.84 o 
  -2  18   4        0.70       -1.51      2.76 o 
  -1  18   4        0.97       -0.18      1.76 o 
   0  18   4        2.28        2.07      1.70 o 
   1  18   4        0.70        0.72      1.64 o 
  -1  19   4        0.60        0.01      2.85 o 
   0  19   4       15.73       15.43      3.08 o 
  -5   0   5       11.63       13.87      4.98 o 
  -3   0   5       23.29       25.44      4.45 o 
  -1   0   5       47.22       47.06      1.74 o 
   1   0   5      549.79      480.02      8.05 o 
   3   0   5       59.57       68.12      6.58 o 
   5   0   5        0.22       -1.78      2.85 o 
  -5   1   5        1.27        2.90      2.63 o 
  -4   1   5        1.46        1.06      1.82 o 
  -3   1   5       14.61       17.92      1.73 o 
  -2   1   5       46.77       37.01      2.64 o 
  -1   1   5        4.84        6.32      0.57 o 
   0   1   5      132.75      122.33      2.16 o 
   1   1   5       53.18       59.70      2.23 o 
   2   1   5      160.15      159.19      6.14 o 
   3   1   5       51.51       51.41      4.21 o 
   4   1   5        1.73        4.83      2.67 o 
   5   1   5        8.58       12.22      2.71 o 
  -5   2   5        1.72        3.86      2.76 o 
  -4   2   5        6.62        3.83      2.20 o 
  -3   2   5       61.14       67.66      3.37 o 
  -2   2   5        5.73        6.93      1.01 o 
  -1   2   5       30.46       36.82      1.46 o 
   0   2   5        1.00        1.08      0.42 o 
   1   2   5     1376.32     1306.99     24.06 o 
   2   2   5      409.14      413.19      6.30 o 
   3   2   5      233.73      278.25      9.43 o 
   4   2   5        2.41       -0.51      1.30 o 
   5   2   5        2.93        2.80      2.73 o 
  -5   3   5        5.67        7.69      3.11 o 
  -4   3   5       27.10       25.86      3.71 o 
  -3   3   5        5.35        4.64      1.18 o 
  -2   3   5      806.17      785.09      9.68 o 
  -1   3   5       61.65       59.80      1.71 o 
   0   3   5       31.27       32.78      2.17 o 
   1   3   5       95.71       97.54      2.15 o 
   2   3   5      143.43      147.72      3.61 o 
   3   3   5        5.74        6.21      1.80 o 
   4   3   5        4.80        4.34      2.09 o 
   5   3   5        2.01        0.89      3.20 o 
  -5   4   5        3.56        4.75      2.88 o 
  -4   4   5        4.98        4.84      2.49 o 
  -3   4   5        8.97       10.32      1.59 o 
  -2   4   5       12.26        8.82      1.25 o 
  -1   4   5      206.21      191.48      3.78 o 
   0   4   5      274.22      300.51      3.33 o 
   1   4   5      476.49      468.75     13.17 o 
   2   4   5       22.24       12.23      3.64 o 
   3   4   5        3.59        0.42      1.23 o 
   4   4   5        4.36        3.72      2.13 o 
  -5   5   5        3.15        0.89      2.56 o 
  -4   5   5      118.32      121.92     15.56 o 
  -3   5   5      111.87      115.44      4.32 o 
  -2   5   5      119.42      111.70      3.94 o 
  -1   5   5      842.52      875.53      7.55 o 
   0   5   5       14.94       21.38      1.25 o 
   1   5   5        5.86        5.09      0.78 o 
   2   5   5      631.62      631.21      8.65 o 
   3   5   5        3.05        1.83      1.15 o 
   4   5   5       15.01       11.65      6.85 o 
  -5   6   5        3.22        1.52      2.63 o 
  -4   6   5        3.70        3.64      1.57 o 
  -3   6   5      324.24      337.33      6.95 o 
  -2   6   5       71.22       67.98      3.17 o 
  -1   6   5     1651.00     1696.05     12.14 o 
   0   6   5       29.36       44.34      1.39 o 
   1   6   5       82.77       76.39      2.28 o 
   2   6   5       52.75       57.94      5.10 o 
   3   6   5       44.06       36.37      4.76 o 
   4   6   5        4.05        6.01      3.91 o 
  -5   7   5        4.90        4.07      3.06 o 
  -4   7   5       41.83       43.43      3.49 o 
  -3   7   5        4.99        6.63      1.37 o 
  -2   7   5       88.49       91.75      2.75 o 
  -1   7   5      126.08      142.35      2.64 o 
   0   7   5       10.14       12.95      0.83 o 
   1   7   5      185.07      191.69      8.99 o 
   2   7   5        1.92        0.16      1.09 o 
   3   7   5       34.25       39.50      2.96 o 
   4   7   5        1.53        5.13      2.25 o 
  -5   8   5        4.37        6.71      3.01 o 
  -4   8   5       28.69       27.61      2.57 o 
  -3   8   5      183.84      162.51      4.36 o 
  -2   8   5      689.15      693.98      8.40 o 
  -1   8   5       44.16       47.13      1.75 o 
   0   8   5       56.29       57.46      1.99 o 
   1   8   5       28.25       31.71      1.96 o 
   2   8   5        2.79        3.39      1.12 o 
   3   8   5        3.93        2.20      1.27 o 
   4   8   5        1.09        0.36      2.31 o 
  -4   9   5        0.46        1.07      1.39 o 
  -3   9   5       80.85       86.48      4.80 o 
  -2   9   5      384.58      367.89      5.89 o 
  -1   9   5        0.02       -0.08      0.50 o 
   0   9   5      549.71      591.04     23.59 o 
   1   9   5       52.35       61.42      3.25 o 
   2   9   5       80.70       79.18      6.21 o 
   3   9   5        0.36       -0.39      1.07 o 
   4   9   5        8.87        7.47      2.48 o 
  -4  10   5        1.08        1.49      1.42 o 
  -3  10   5       91.49       91.29      4.77 o 
  -2  10   5       10.01        7.71      1.33 o 
  -1  10   5       89.02       85.95      2.80 o 
   0  10   5       79.69       84.97      4.11 o 
   1  10   5      111.95      112.52      4.64 o 
   2  10   5        1.51        3.37      1.55 o 
   3  10   5        0.05        1.23      1.25 o 
   4  10   5        0.36        4.04      2.31 o 
  -4  11   5        0.54        0.58      1.43 o 
  -3  11   5      165.83      147.85      7.30 o 
  -2  11   5        0.20        0.71      1.13 o 
  -1  11   5       45.62       49.28      2.41 o 
   0  11   5      293.67      293.12      9.00 o 
   1  11   5       33.10       32.69      2.63 o 
   2  11   5      107.94       99.39      6.30 o 
   3  11   5       18.90       23.70      2.71 o 
   4  11   5        2.35       -1.12      2.00 o 
  -4  12   5       23.09       24.58      3.09 o 
  -3  12   5       28.68       26.33      2.78 o 
  -2  12   5       10.33       11.12      2.26 o 
  -1  12   5      474.45      456.69      6.57 o 
   0  12   5      144.74      161.11      3.50 o 
   1  12   5       56.32       55.67      4.15 o 
   2  12   5       10.93       10.95      1.95 o 
   3  12   5        0.55        1.61      1.47 o 
  -4  13   5        0.83        3.13      1.80 o 
  -3  13   5        5.18        4.93      1.92 o 
  -2  13   5       54.89       56.49      4.51 o 
  -1  13   5        0.50       -0.02      1.25 o 
   0  13   5       12.00       13.09      1.41 o 
   1  13   5        0.47        0.33      1.14 o 
   2  13   5        0.17       -0.80      1.26 o 
   3  13   5        0.28        1.22      1.53 o 
  -3  14   5        5.87        2.81      1.87 o 
  -2  14   5        0.47        1.86      1.57 o 
  -1  14   5       22.81       24.28      3.06 o 
   0  14   5       12.44       15.91      1.86 o 
   1  14   5       54.99       49.60      4.66 o 
   2  14   5        0.10       -0.27      1.39 o 
   3  14   5       24.63       29.83      4.10 o 
  -3  15   5        4.01        5.77      3.29 o 
  -2  15   5        0.69        1.72      1.69 o 
  -1  15   5        0.47        0.97      1.49 o 
   0  15   5        4.50        2.86      1.51 o 
   1  15   5        3.15        3.38      1.56 o 
   2  15   5       34.71       42.07      3.77 o 
   3  15   5        1.75        1.26      2.25 o 
  -3  16   5        0.34        0.07      1.82 o 
  -2  16   5        3.26        2.46      2.13 o 
  -1  16   5       15.23       12.72      2.70 o 
   0  16   5        4.11        5.92      2.21 o 
   1  16   5       31.89       28.99      3.11 o 
   2  16   5        5.48        5.15      2.05 o 
  -2  17   5       11.22        9.80      2.68 o 
  -1  17   5        4.93        6.04      2.35 o 
   0  17   5        1.09        0.15      1.34 o 
   1  17   5        1.91        4.76      1.96 o 
   2  17   5        3.36        3.06      2.03 o 
  -1  18   5        0.31        1.31      1.95 o 
   0  18   5       14.93        9.98      2.78 o 
   1  18   5        4.16        5.90      2.23 o 
   0  19   5        8.38        7.83      2.63 o 
  -4   0   6        9.86        9.96      3.91 o 
  -2   0   6       14.52       14.09      1.27 o 
   0   0   6      394.31      329.61      5.78 o 
   2   0   6        3.66        5.34      1.96 o 
   4   0   6      133.37      146.21      9.96 o 
  -5   1   6        1.64        1.18      3.20 o 
  -4   1   6       21.78       19.47      3.33 o 
  -3   1   6       49.84       40.77      6.05 o 
  -2   1   6       34.23       31.61      1.19 o 
  -1   1   6        3.26        5.27      0.58 o 
   0   1   6     1800.82     1707.46     19.03 o 
   1   1   6        4.20        2.08      0.59 o 
   2   1   6      237.79      238.05      4.53 o 
   3   1   6       19.18       17.33      2.70 o 
   4   1   6        1.90        6.55      2.43 o 
  -5   2   6       21.17       15.26      3.67 o 
  -4   2   6       16.93       16.71      3.08 o 
  -3   2   6       17.08       19.20      1.88 o 
  -2   2   6      361.98      376.12      7.99 o 
  -1   2   6      552.13      556.54      5.57 o 
   0   2   6      375.46      419.33      4.88 o 
   1   2   6       85.42       92.95      2.09 o 
   2   2   6       38.54       46.77      2.30 o 
   3   2   6        6.98        5.45      2.00 o 
   4   2   6       19.02       18.50      3.14 o 
  -5   3   6        0.27        5.29      2.81 o 
  -4   3   6       44.30       46.42      6.94 o 
  -3   3   6       31.62       36.40      2.57 o 
  -2   3   6      813.93      879.31     12.85 o 
  -1   3   6      295.71      343.65      4.12 o 
   0   3   6      421.18      417.62      4.06 o 
   1   3   6       18.54       19.14      1.13 o 
   2   3   6      309.12      345.58      6.66 o 
   3   3   6      145.59      145.99      6.08 o 
   4   3   6       13.69       14.13      3.01 o 
  -5   4   6       21.58       16.16      3.83 o 
  -4   4   6        2.49        1.73      1.95 o 
  -3   4   6        0.07       -1.14      0.90 o 
  -2   4   6      114.31      125.39      4.82 o 
  -1   4   6       78.76       80.74      2.72 o 
   0   4   6        7.63        9.08      0.75 o 
   1   4   6      228.33      254.19      4.61 o 
   2   4   6       11.94       17.88      3.04 o 
   3   4   6        0.42        0.65      1.37 o 
   4   4   6        9.97       10.40      2.83 o 
  -5   5   6        1.54        1.96      2.52 o 
  -4   5   6       61.05       72.08      9.16 o 
  -3   5   6      200.63      198.39      5.21 o 
  -2   5   6      114.05      121.75      3.56 o 
  -1   5   6       46.92       40.72      1.47 o 
   0   5   6      485.03      469.68      5.63 o 
   1   5   6       24.59       22.78      1.26 o 
   2   5   6       21.13       16.28      1.70 o 
   3   5   6       97.47       91.36      3.96 o 
   4   5   6       16.06       20.38      3.46 o 
  -5   6   6        2.60        5.51      3.01 o 
  -4   6   6        3.74        3.74      4.18 o 
  -3   6   6      187.58      186.12      9.29 o 
  -2   6   6       98.21       90.91      2.70 o 
  -1   6   6      687.98      781.23      6.91 o 
   0   6   6      271.06      296.96      6.41 o 
   1   6   6      611.29      632.85     19.64 o 
   2   6   6        4.07        4.08      1.09 o 
   3   6   6       48.78       48.51      3.19 o 
   4   6   6       17.40       22.37      3.58 o 
  -5   7   6        9.42        9.28      3.33 o 
  -4   7   6       25.25       22.20      3.63 o 
  -3   7   6        2.16        0.95      1.01 o 
  -2   7   6       54.57       63.72      2.70 o 
  -1   7   6        5.78        4.98      0.71 o 
   0   7   6      307.94      339.04      6.30 o 
   1   7   6       18.88       17.53      1.64 o 
   2   7   6        6.53        5.58      1.30 o 
   3   7   6        0.71        2.15      1.30 o 
   4   7   6        1.57        2.53      2.20 o 
  -4   8   6        2.87        1.71      1.35 o 
  -3   8   6       41.53       41.15      2.68 o 
  -2   8   6        2.17        2.26      1.27 o 
  -1   8   6      284.41      267.31      3.76 o 
   0   8   6        0.05        0.63      0.60 o 
   1   8   6      391.29      384.58      8.52 o 
   2   8   6      164.90      163.93      4.58 o 
   3   8   6       12.06       12.31      2.06 o 
   4   8   6        0.01       -1.87      2.01 o 
  -4   9   6        2.66        1.90      1.53 o 
  -3   9   6       22.75       25.45      3.90 o 
  -2   9   6      393.28      368.10      7.37 o 
  -1   9   6       17.23       16.11      1.22 o 
   0   9   6      265.69      288.39      9.46 o 
   1   9   6       21.15       21.27      1.82 o 
   2   9   6       16.23       18.83      2.13 o 
   3   9   6        4.86        4.49      1.50 o 
   4   9   6        0.02        0.89      3.56 o 
  -4  10   6        0.16       -1.77      1.72 o 
  -3  10   6        2.19        1.97      1.41 o 
  -2  10   6       14.30       15.79      2.14 o 
  -1  10   6        6.36        7.51      1.21 o 
   0  10   6       63.23       66.47      2.39 o 
   1  10   6        0.52       -0.92      0.91 o 
   2  10   6       48.29       48.97      3.33 o 
   3  10   6        4.14        4.66      1.77 o 
   4  10   6        0.40       -1.07      3.20 o 
  -4  11   6        0.07        0.51      1.54 o 
  -3  11   6       48.06       42.66      3.49 o 
  -2  11   6       72.86       63.90      3.11 o 
  -1  11   6        3.02        1.01      1.08 o 
   0  11   6       74.61       77.20      2.70 o 
   1  11   6        9.95        8.40      1.73 o 
   2  11   6        2.28        1.28      1.25 o 
   3  11   6        0.03       -0.92      1.60 o 
  -4  12   6        1.19        0.09      1.58 o 
  -3  12   6        7.51        6.98      1.88 o 
  -2  12   6        1.80        1.07      1.38 o 
  -1  12   6        2.28        2.56      1.19 o 
   0  12   6       11.54       11.88      1.53 o 
   1  12   6       85.10       92.80      5.00 o 
   2  12   6       13.87       21.15      2.60 o 
   3  12   6        0.01        1.07      1.51 o 
  -4  13   6        0.00        2.24      1.82 o 
  -3  13   6       14.13       12.75      2.64 o 
  -2  13   6       15.04        9.00      2.07 o 
  -1  13   6        1.48        1.30      1.32 o 
   0  13   6       13.48       10.98      2.21 o 
   1  13   6        1.93        2.55      1.35 o 
   2  13   6        1.68        1.40      2.38 o 
   3  13   6        4.49        3.71      1.81 o 
  -3  14   6       15.51        9.86      2.67 o 
  -2  14   6       36.94       25.20      3.33 o 
  -1  14   6       44.75       48.85      5.51 o 
   0  14   6       13.51       15.91      2.14 o 
   1  14   6       35.25       39.78      6.57 o 
   2  14   6       13.48       10.60      3.08 o 
   3  14   6        0.92        1.64      1.83 o 
  -3  15   6        0.23        0.99      1.82 o 
  -2  15   6       14.85       13.74      4.80 o 
  -1  15   6       28.82       22.08      5.60 o 
   0  15   6       18.90       22.13      2.55 o 
   1  15   6       43.83       41.23      3.51 o 
   2  15   6        0.00       -0.04      1.62 o 
  -2  16   6        4.57        3.61      2.00 o 
  -1  16   6        1.49        1.96      1.82 o 
   0  16   6       10.32       13.67      2.17 o 
   1  16   6        0.10        1.41      1.54 o 
   2  16   6        1.06        1.94      1.85 o 
  -2  17   6        6.55        4.69      2.40 o 
  -1  17   6       20.73       19.11      3.26 o 
   0  17   6        7.79        3.32      2.04 o 
   1  17   6        0.85       -1.52      1.78 o 
  -1  18   6        4.11        1.60      2.07 o 
   0  18   6        3.54        3.01      2.17 o 
   1  18   6       15.21       14.61      2.73 o 
  -5   0   7       25.76       32.37      6.76 o 
  -3   0   7      694.17      748.30     20.46 o 
  -1   0   7      886.24      868.77     11.19 o 
   1   0   7     1857.36     1901.10     22.64 o 
   3   0   7       94.15      109.21      7.65 o 
  -5   1   7       18.71       20.57      4.00 o 
  -4   1   7        0.09        0.02      1.82 o 
  -3   1   7       11.99       14.93      2.45 o 
  -2   1   7        2.11        3.99      0.59 o 
  -1   1   7       48.12       50.06      1.56 o 
   0   1   7      443.15      432.02      5.17 o 
   1   1   7     1257.54     1235.11     18.00 o 
   2   1   7       60.04       59.22      4.09 o 
   3   1   7       23.75       25.66      2.61 o 
   4   1   7       22.46       20.82      3.52 o 
  -5   2   7        5.86       28.60      9.87 o 
  -4   2   7       40.15       55.97      5.34 o 
  -3   2   7        0.29       -0.49      1.11 o 
  -2   2   7       23.42       18.66      1.62 o 
  -1   2   7     1226.64     1261.65     10.65 o 
   0   2   7      468.88      483.85      6.60 o 
   1   2   7       84.63       84.97      1.86 o 
   2   2   7      189.14      181.23      6.03 o 
   3   2   7       23.45       29.19      4.89 o 
   4   2   7        4.50        5.14      2.32 o 
  -5   3   7        4.23        6.21      3.08 o 
  -4   3   7      200.84      207.04      8.26 o 
  -3   3   7       17.41       16.58      2.32 o 
  -2   3   7      231.72      242.05      5.54 o 
  -1   3   7      813.08      873.12      8.15 o 
   0   3   7      853.14      912.30     11.95 o 
   1   3   7       40.60       46.09      1.63 o 
   2   3   7      217.05      210.85      6.58 o 
   3   3   7       38.38       31.32      3.58 o 
   4   3   7        1.74       -1.00      1.95 o 
  -5   4   7        5.67        6.05      2.88 o 
  -4   4   7       24.79       28.75      3.90 o 
  -3   4   7       10.36       12.29      1.71 o 
  -2   4   7        2.33        1.42      0.81 o 
  -1   4   7      676.19      754.43      7.47 o 
   0   4   7       33.38       34.07      1.29 o 
   1   4   7        2.24        3.21      0.61 o 
   2   4   7       39.51       47.67      3.02 o 
   3   4   7       40.31       38.87      3.89 o 
   4   4   7       26.20       29.61      6.58 o 
  -5   5   7        1.05        2.91      2.52 o 
  -4   5   7       35.29       32.83      4.15 o 
  -3   5   7        1.00        0.24      1.05 o 
  -2   5   7        7.71        5.47      1.58 o 
  -1   5   7       24.88       23.25      1.53 o 
   0   5   7      341.68      363.59      4.68 o 
   1   5   7      586.45      576.59     17.16 o 
   2   5   7        0.82        2.95      1.70 o 
   3   5   7        4.76        2.21      1.71 o 
   4   5   7        6.62        4.23      2.43 o 
  -5   6   7        0.69        3.20      2.77 o 
  -4   6   7       34.50       41.96      4.89 o 
  -3   6   7      165.04      168.57      6.28 o 
  -2   6   7       40.56       49.49      2.48 o 
  -1   6   7        4.34        5.45      0.72 o 
   0   6   7        2.73        3.18      0.69 o 
   1   6   7       40.34       35.75      1.69 o 
   2   6   7      125.15      101.30      3.47 o 
   3   6   7       10.70       10.61      2.51 o 
   4   6   7        7.76       10.44      2.83 o 
  -4   7   7        9.50       13.05      2.95 o 
  -3   7   7        3.71        6.53      1.30 o 
  -2   7   7       12.69       15.19      1.53 o 
  -1   7   7        0.47        2.36      0.65 o 
   0   7   7        0.07        0.00      0.43 o 
   1   7   7      126.77      128.86      5.78 o 
   2   7   7       20.50       20.24      2.69 o 
   3   7   7       42.01       41.19      8.63 o 
   4   7   7       11.26       12.44      3.03 o 
  -4   8   7        4.86        7.51      2.09 o 
  -3   8   7       99.14       93.74      3.57 o 
  -2   8   7        1.66        0.59      0.86 o 
  -1   8   7        9.38       10.50      1.03 o 
   0   8   7       14.13       16.32      1.93 o 
   1   8   7       15.96       17.19      1.61 o 
   2   8   7        2.15        1.79      1.03 o 
   3   8   7       70.06       66.08      8.98 o 
   4   8   7        0.08        2.60      2.51 o 
  -4   9   7        1.27        0.25      1.57 o 
  -3   9   7        0.18       -0.67      1.04 o 
  -2   9   7        0.13        0.13      0.85 o 
  -1   9   7       56.70       57.94      2.14 o 
   0   9   7      287.18      308.37      5.17 o 
   1   9   7      149.26      144.63      3.74 o 
   2   9   7       13.61       15.79      2.04 o 
   3   9   7        8.57        5.95      3.56 o 
   4   9   7       14.17       16.81      3.57 o 
  -4  10   7        6.47        5.51      1.83 o 
  -3  10   7        0.72        1.99      1.23 o 
  -2  10   7        0.20        0.53      1.00 o 
  -1  10   7        0.14        0.68      0.86 o 
   0  10   7        0.81        1.18      0.78 o 
   1  10   7        0.10        0.01      0.87 o 
   2  10   7       18.95       19.94      2.36 o 
   3  10   7       43.81       41.89      4.43 o 
  -4  11   7        0.25        1.01      1.61 o 
  -3  11   7        5.25        4.80      1.58 o 
  -2  11   7       39.49       30.93      2.73 o 
  -1  11   7        0.92        1.81      1.00 o 
   0  11   7       86.60       93.36      3.05 o 
   1  11   7       17.32       17.58      2.12 o 
   2  11   7        1.36        2.47      1.35 o 
   3  11   7        0.61        2.52      2.05 o 
  -4  12   7        0.06       -1.02      1.50 o 
  -3  12   7       26.56       21.73      2.54 o 
  -2  12   7        1.10        1.72      1.32 o 
  -1  12   7       87.82       90.99      5.35 o 
   0  12   7      124.79      130.44      3.70 o 
   1  12   7       10.67       12.00      1.88 o 
   2  12   7      137.78      129.36      5.02 o 
   3  12   7       17.05       17.81      2.61 o 
  -3  13   7        0.62        0.68      1.57 o 
  -2  13   7       13.33       11.95      3.38 o 
  -1  13   7       20.77       22.51      4.17 o 
   0  13   7        0.11       -0.14      0.91 o 
   1  13   7        0.43        3.07      1.39 o 
   2  13   7       20.58       21.38      2.99 o 
   3  13   7        1.16        0.64      1.71 o 
  -3  14   7        6.62        5.96      2.13 o 
  -2  14   7       13.79        8.57      3.82 o 
  -1  14   7        4.52        3.09      1.62 o 
   0  14   7       11.96       10.51      1.63 o 
   1  14   7        4.50        4.61      1.61 o 
   2  14   7        3.86        5.57      1.88 o 
   3  14   7        0.00        2.58      1.98 o 
  -3  15   7        0.80        0.62      1.89 o 
  -2  15   7        5.41        4.77      2.58 o 
  -1  15   7       19.45       20.69      3.06 o 
   0  15   7       31.20       32.77      3.00 o 
   1  15   7        8.43        4.53      1.82 o 
   2  15   7        4.62        1.53      2.46 o 
  -2  16   7        0.12        0.02      1.67 o 
  -1  16   7       23.46       22.90      3.33 o 
   0  16   7        2.99        7.16      2.31 o 
   1  16   7        4.61        5.32      1.97 o 
   2  16   7        0.04       -1.48      2.19 o 
  -2  17   7        0.35       -1.19      2.13 o 
  -1  17   7        0.23        0.62      1.76 o 
   0  17   7        7.04        6.96      2.30 o 
   1  17   7        9.26        2.93      3.00 o 
  -1  18   7        0.16        2.26      2.09 o 
   0  18   7        5.16        6.23      3.11 o 
  -4   0   8       74.43       70.79      8.36 o 
  -2   0   8      428.31      453.37      7.37 o 
   0   0   8      159.98      165.65      4.52 o 
   2   0   8      353.48      411.59     13.70 o 
   4   0   8        6.09        5.69      3.38 o 
  -5   1   8        0.06        2.01      2.63 o 
  -4   1   8        7.49        7.13      2.43 o 
  -3   1   8       30.27       33.29      4.36 o 
  -2   1   8      661.00      686.15      8.77 o 
  -1   1   8     1377.34     1384.23     11.69 o 
   0   1   8       41.01       47.41      1.98 o 
   1   1   8      242.84      213.64      4.06 o 
   2   1   8       11.94       12.72      2.67 o 
   3   1   8       17.48       14.16      2.18 o 
   4   1   8       12.63       10.82      2.94 o 
  -5   2   8       22.54       25.39      4.43 o 
  -4   2   8        4.19        3.16      2.22 o 
  -3   2   8       43.13       44.99      4.14 o 
  -2   2   8      170.72      180.31      4.16 o 
  -1   2   8       56.96       50.50      1.73 o 
   0   2   8       75.03       66.37      2.04 o 
   1   2   8        3.37        5.64      1.00 o 
   2   2   8        2.99        1.21      1.16 o 
   3   2   8       59.60       68.88      6.94 o 
   4   2   8        8.73        3.42      2.43 o 
  -5   3   8       13.66       11.75      3.44 o 
  -4   3   8        2.31       -0.17      2.49 o 
  -3   3   8      137.17      132.97      5.77 o 
  -2   3   8       56.87       53.85      2.59 o 
  -1   3   8      357.04      362.30      4.77 o 
   0   3   8      114.16      120.28      2.09 o 
   1   3   8       81.43       85.67      2.61 o 
   2   3   8       76.76       89.90      6.85 o 
   3   3   8       65.49       65.26      5.15 o 
   4   3   8        8.77       12.28      4.80 o 
  -5   4   8        2.87        5.57      3.08 o 
  -4   4   8        0.39        1.75      2.13 o 
  -3   4   8       78.90       72.84     11.83 o 
  -2   4   8       39.68       45.68      3.93 o 
  -1   4   8       22.66       25.92      1.50 o 
   0   4   8     2539.72     2656.75     26.28 o 
   1   4   8        5.59        4.56      0.71 o 
   2   4   8       98.89       95.63      5.69 o 
   3   4   8        0.56        1.78      1.79 o 
   4   4   8        0.26       -0.36      2.20 o 
  -5   5   8        1.65        3.24      3.02 o 
  -4   5   8       38.20       38.54      5.16 o 
  -3   5   8        1.10        0.75      1.12 o 
  -2   5   8       23.87       28.32      4.02 o 
  -1   5   8        4.30        4.47      0.76 o 
   0   5   8        0.18        0.16      0.46 o 
   1   5   8        0.04       -0.09      0.53 o 
   2   5   8        0.27        0.28      1.78 o 
   3   5   8        9.86       15.47      6.76 o 
   4   5   8        3.41        5.60      2.51 o 
  -5   6   8        3.68        5.04      2.95 o 
  -4   6   8        5.17        5.99      2.52 o 
  -3   6   8        6.97       12.78      1.85 o 
  -2   6   8      285.58      318.16      5.74 o 
  -1   6   8      230.90      231.30      3.45 o 
   0   6   8      206.74      192.46      4.50 o 
   1   6   8       59.17       51.31      2.39 o 
   2   6   8      287.31      270.13      8.04 o 
   3   6   8       32.99       36.14      4.09 o 
   4   6   8        4.33        3.38      2.51 o 
  -4   7   8        2.06        2.16      2.20 o 
  -3   7   8        0.67        1.98      1.13 o 
  -2   7   8        0.78        0.73      0.80 o 
  -1   7   8       58.08       66.81      1.96 o 
   0   7   8       37.32       40.51      1.71 o 
   1   7   8       69.45       76.97      3.11 o 
   2   7   8        2.92        5.99      1.82 o 
   3   7   8       24.66       26.97      3.57 o 
   4   7   8        0.69        2.72      2.65 o 
  -4   8   8        8.96        7.65      2.06 o 
  -3   8   8       35.77       36.21      2.56 o 
  -2   8   8       12.07       14.69      1.62 o 
  -1   8   8       83.53       76.09      2.47 o 
   0   8   8       17.76       20.73      1.57 o 
   1   8   8        4.97        7.73      1.93 o 
   2   8   8        0.46        0.84      1.69 o 
   3   8   8        3.35        1.22      3.65 o 
   4   8   8        3.92        2.97      4.27 o 
  -4   9   8        9.45       10.00      2.92 o 
  -3   9   8       11.47       13.52      1.75 o 
  -2   9   8       17.02       15.81      1.69 o 
  -1   9   8      249.46      251.83      6.59 o 
   0   9   8       29.57       33.53      2.10 o 
   1   9   8        2.32        3.72      1.02 o 
   2   9   8       10.82       10.64      2.05 o 
   3   9   8       10.86       12.70      2.76 o 
  -4  10   8        0.17       -0.11      1.80 o 
  -3  10   8       40.52       44.88      2.97 o 
  -2  10   8        9.88       10.95      1.59 o 
  -1  10   8        0.73        0.69      0.90 o 
   0  10   8        3.00        4.99      1.69 o 
   1  10   8        8.87        4.51      1.23 o 
   2  10   8       72.58       72.44      4.13 o 
   3  10   8        0.04       -0.41      1.80 o 
  -4  11   8        0.05        1.19      1.60 o 
  -3  11   8       24.20       24.51      2.37 o 
  -2  11   8       15.50       16.65      2.04 o 
  -1  11   8       32.16       34.06      2.63 o 
   0  11   8       16.02       16.43      1.75 o 
   1  11   8       10.19        8.65      1.57 o 
   2  11   8       78.22       85.51      5.04 o 
   3  11   8        4.54        8.12      2.58 o 
  -4  12   8        0.26        0.25      1.51 o 
  -3  12   8        4.28        6.50      2.00 o 
  -2  12   8       11.09       12.62      1.97 o 
  -1  12   8       62.88       58.72      3.49 o 
   0  12   8        4.38        2.38      1.08 o 
   1  12   8        5.09        5.71      1.51 o 
   2  12   8        0.01       -0.23      1.35 o 
   3  12   8        7.29        5.10      2.51 o 
  -3  13   8        0.09        0.30      1.69 o 
  -2  13   8        6.15        6.25      2.00 o 
  -1  13   8       19.62       19.83      2.32 o 
   0  13   8        5.22        4.74      1.28 o 
   1  13   8       14.59       15.74      2.18 o 
   2  13   8        1.49        0.81      1.64 o 
   3  13   8       17.13       14.69      3.37 o 
  -3  14   8        8.04       10.97      2.58 o 
  -2  14   8        0.93        0.84      1.49 o 
  -1  14   8       14.32       12.93      4.00 o 
   0  14   8        6.95        4.48      1.45 o 
   1  14   8        0.37       -0.27      1.33 o 
   2  14   8       23.28       25.33      3.03 o 
  -3  15   8        1.96        0.09      1.76 o 
  -2  15   8        0.04       -1.55      1.49 o 
  -1  15   8        5.00        4.93      5.25 o 
   0  15   8       10.38       14.12      2.76 o 
   1  15   8       69.50       71.21      4.57 o 
   2  15   8        3.79        4.18      1.98 o 
  -2  16   8        8.15       11.80      2.68 o 
  -1  16   8        0.81        2.40      1.89 o 
   0  16   8       20.50       23.30      5.34 o 
   1  16   8        0.42        3.55      1.70 o 
  -1  17   8        0.01        1.06      1.87 o 
   0  17   8        4.84        5.69      3.56 o 
   1  17   8       26.12       23.72      3.09 o 
  -5   0   9       46.17       52.65      8.54 o 
  -3   0   9        0.92        2.85      2.31 o 
  -1   0   9        0.08        1.12      0.81 o 
   1   0   9       27.53       26.55      2.58 o 
   3   0   9        2.43       -0.71      1.78 o 
  -5   1   9       11.13       14.32      3.70 o 
  -4   1   9        5.42        3.02      3.02 o 
  -3   1   9        0.01        2.08      1.96 o 
  -2   1   9        0.27        1.37      0.89 o 
  -1   1   9      220.67      203.51      5.73 o 
   0   1   9      715.64      750.83      8.18 o 
   1   1   9        0.22        0.55      0.57 o 
   2   1   9       36.46       35.97      3.46 o 
   3   1   9       17.08       24.95      8.45 o 
   4   1   9       21.71       28.63      3.42 o 
  -5   2   9       21.64       25.65      8.80 o 
  -4   2   9        0.12        1.00      1.95 o 
  -3   2   9       19.64       23.11      5.07 o 
  -2   2   9      159.47      163.19      6.56 o 
  -1   2   9        0.01        1.25      0.74 o 
   0   2   9       66.75       75.13      2.33 o 
   1   2   9      231.75      228.91      4.45 o 
   2   2   9       52.73       49.61      5.87 o 
   3   2   9       17.59       19.79      3.21 o 
   4   2   9       21.82       18.14      4.62 o 
  -5   3   9        1.79        3.33      2.83 o 
  -4   3   9       54.95       56.98      6.31 o 
  -3   3   9      118.79      123.38      5.71 o 
  -2   3   9        0.03        1.18      1.02 o 
  -1   3   9      120.28      123.63      2.81 o 
   0   3   9       25.73       28.34      1.74 o 
   1   3   9       46.82       55.02      2.61 o 
   2   3   9        4.15        4.62      2.13 o 
   3   3   9       60.53       62.11      5.15 o 
   4   3   9        2.30        4.68      2.93 o 
  -5   4   9        1.15        3.19      2.81 o 
  -4   4   9        2.97        3.96      2.32 o 
  -3   4   9       25.87       27.99      3.51 o 
  -2   4   9       82.86      100.29      3.42 o 
  -1   4   9       52.12       63.45      1.92 o 
   0   4   9      257.00      250.27      5.85 o 
   1   4   9      255.50      271.19      6.99 o 
   2   4   9       19.97       18.98      2.78 o 
   3   4   9       65.13       74.42     24.28 o 
   4   4   9        0.07        0.24      2.22 o 
  -4   5   9       28.56       32.63      4.20 o 
  -3   5   9        0.34        1.29      1.57 o 
  -2   5   9       36.25       41.53      4.42 o 
  -1   5   9      101.61      111.84      2.37 o 
   0   5   9       59.96       62.39      2.98 o 
   1   5   9       79.49       84.61      2.92 o 
   2   5   9       26.36       23.96      3.20 o 
   3   5   9       27.72       29.76      3.83 o 
   4   5   9        3.41        2.40      2.45 o 
  -4   6   9       33.02       35.10      4.38 o 
  -3   6   9       19.17       19.73      3.82 o 
  -2   6   9       25.99       23.65      1.89 o 
  -1   6   9       39.40       43.93      2.70 o 
   0   6   9      289.90      300.30      4.93 o 
   1   6   9        5.10        5.80      1.35 o 
   2   6   9       55.90       50.76      4.27 o 
   3   6   9       48.21       42.50      4.46 o 
   4   6   9        4.77        9.68      5.34 o 
  -4   7   9        1.96        0.13      2.09 o 
  -3   7   9        2.99        3.11      1.22 o 
  -2   7   9        3.48        5.00      1.09 o 
  -1   7   9      658.25      701.87      8.11 o 
   0   7   9      157.80      158.93      4.93 o 
   1   7   9      367.18      376.41      6.32 o 
   2   7   9        3.79        3.62      1.75 o 
   3   7   9        1.16        3.12      2.18 o 
   4   7   9       32.07       39.87      4.94 o 
  -4   8   9       15.74       17.96      2.71 o 
  -3   8   9        4.16        1.59      1.16 o 
  -2   8   9       66.48       71.17      3.26 o 
  -1   8   9       86.34       87.77      2.70 o 
   0   8   9        9.61       10.62      1.60 o 
   1   8   9        0.08       -0.25      0.95 o 
   2   8   9      112.68       98.19      5.97 o 
   3   8   9        8.14        7.86      2.51 o 
  -4   9   9        2.26        1.17      1.68 o 
  -3   9   9        0.37        1.68      1.14 o 
  -2   9   9       15.46       11.06      1.53 o 
  -1   9   9       13.22       12.57      1.70 o 
   0   9   9        1.67        1.71      1.15 o 
   1   9   9      224.49      220.40      6.01 o 
   2   9   9        1.95       -0.40      1.58 o 
   3   9   9        0.01       -0.52      2.00 o 
  -4  10   9        2.75        1.82      1.88 o 
  -3  10   9        0.25        1.23      1.17 o 
  -2  10   9        0.71        1.97      1.42 o 
  -1  10   9       23.95       27.39      2.38 o 
   0  10   9      113.57      142.97     14.68 o 
   1  10   9       86.82       87.76      3.58 o 
   2  10   9        3.56        7.70      2.40 o 
   3  10   9        7.62        3.33      2.30 o 
  -4  11   9        0.20        0.17      1.99 o 
  -3  11   9        3.83        6.34      1.62 o 
  -2  11   9       24.99       20.15      3.49 o 
  -1  11   9       14.82       13.83      1.88 o 
   0  11   9       54.33       63.10      8.82 o 
   1  11   9       92.65       97.53      4.14 o 
   2  11   9        5.14       10.58      2.81 o 
   3  11   9       19.06       14.55      4.00 o 
  -3  12   9        0.55       -1.33      1.38 o 
  -2  12   9        1.20        2.02      1.38 o 
  -1  12   9        6.22        8.45      1.69 o 
   0  12   9       20.44       24.05      2.62 o 
   1  12   9        0.00        1.28      1.12 o 
   2  12   9        1.46        0.06      2.00 o 
   3  12   9        5.17        3.84      2.56 o 
  -3  13   9        5.77        9.55      2.39 o 
  -2  13   9        0.01       -0.44      1.32 o 
  -1  13   9        8.46        5.52      1.58 o 
   0  13   9      112.15      124.30      6.58 o 
   1  13   9        0.33        1.62      1.42 o 
   2  13   9       11.57       13.65      3.19 o 
  -3  14   9        2.99        1.25      1.79 o 
  -2  14   9        0.03        1.93      1.57 o 
  -1  14   9        0.00       -0.03      1.24 o 
   0  14   9       84.22      101.59      6.72 o 
   1  14   9       37.58       34.92      3.54 o 
   2  14   9       23.43       21.60      3.62 o 
  -2  15   9       17.32       18.01      3.06 o 
  -1  15   9        2.20        1.85      3.20 o 
   0  15   9        0.02       -1.97      1.58 o 
   1  15   9        9.11        9.46      2.27 o 
   2  15   9        1.86        1.13      2.35 o 
  -2  16   9        2.51        1.84      1.95 o 
  -1  16   9        0.79        3.19      2.00 o 
   0  16   9       14.28        6.58      3.38 o 
   1  16   9       52.51       57.11      5.03 o 
  -1  17   9        0.00       -0.90      1.79 o 
   0  17   9        4.27        1.96      2.85 o 
  -4   0  10       15.43        6.23      3.38 o 
  -2   0  10       35.50       33.44      4.45 o 
   0   0  10       54.15       46.08      8.27 o 
   2   0  10      605.95      614.90     18.32 o 
   4   0  10       28.38       22.77      5.51 o 
  -5   1  10        7.94       10.12      3.33 o 
  -4   1  10        1.49        2.85      2.20 o 
  -3   1  10        7.42       11.44      2.45 o 
  -2   1  10        3.10        2.31      1.26 o 
  -1   1  10       55.57       50.34      2.23 o 
   0   1  10       76.88       77.45      3.67 o 
   1   1  10       70.62       74.88      4.67 o 
   2   1  10        7.03        8.41      2.76 o 
   3   1  10        0.05       -0.36      1.32 o 
   4   1  10        2.22        0.88      1.96 o 
  -5   2  10        0.61       -0.40      2.45 o 
  -4   2  10       43.77       42.83      4.84 o 
  -3   2  10       17.23       13.74      2.68 o 
  -2   2  10      107.53      109.92      3.52 o 
  -1   2  10       80.54       83.25      2.44 o 
   0   2  10       26.45       33.85      1.99 o 
   1   2  10        4.61        3.15      0.88 o 
   2   2  10      205.34      186.35      6.85 o 
   3   2  10        0.02        1.87      1.84 o 
   4   2  10        3.67        3.47      2.64 o 
  -4   3  10        4.17        2.88      2.25 o 
  -3   3  10        9.18        8.37      2.25 o 
  -2   3  10       90.24       95.45      3.37 o 
  -1   3  10       31.02       28.39      1.90 o 
   0   3  10      159.80      164.20      3.66 o 
   1   3  10       10.37        7.79      1.13 o 
   2   3  10        0.01        0.00      0.91 o 
   3   3  10       94.68       88.87      6.29 o 
   4   3  10        0.33       -1.29      2.25 o 
  -4   4  10        3.96        2.06      2.49 o 
  -3   4  10        7.56        7.32      3.29 o 
  -2   4  10      321.00      335.72      9.92 o 
  -1   4  10       27.75       33.70      1.68 o 
   0   4  10      110.19       92.97      3.30 o 
   1   4  10      151.48      152.56      3.82 o 
   2   4  10       25.46       22.37      3.06 o 
   3   4  10        1.37        2.99      2.18 o 
   4   4  10        5.47        3.71      2.76 o 
  -4   5  10        8.47        5.30      2.63 o 
  -3   5  10      144.32      141.84      6.20 o 
  -2   5  10       87.20       77.70      3.57 o 
  -1   5  10      127.30      128.82      3.07 o 
   0   5  10       17.72       19.15      1.62 o 
   1   5  10       76.52       58.76      2.75 o 
   2   5  10       22.86       23.34      3.08 o 
   3   5  10      137.22      145.12      7.01 o 
   4   5  10        1.76        6.06      2.86 o 
  -4   6  10        0.02       -1.24      1.95 o 
  -3   6  10        1.24        0.15      3.20 o 
  -2   6  10       31.47       32.54      2.39 o 
  -1   6  10       95.23      111.26      2.97 o 
   0   6  10       63.27       64.39      2.83 o 
   1   6  10      293.11      310.59     10.73 o 
   2   6  10        1.61       -0.91      1.33 o 
   3   6  10        0.60        1.65      1.71 o 
  -4   7  10        3.86        2.71      2.39 o 
  -3   7  10        4.42        4.48      1.32 o 
  -2   7  10        2.93        6.10      1.25 o 
  -1   7  10       10.86       12.18      1.77 o 
   0   7  10       44.68       48.98      3.11 o 
   1   7  10        5.65        5.87      1.54 o 
   2   7  10        5.19        6.54      2.00 o 
   3   7  10        3.92        1.45      1.97 o 
  -4   8  10        0.92        0.85      1.70 o 
  -3   8  10        0.05        0.13      1.15 o 
  -2   8  10       58.83       61.77      4.48 o 
  -1   8  10       73.31       86.22      3.20 o 
   0   8  10        1.79        2.12      1.14 o 
   1   8  10       65.49       73.20      4.15 o 
   2   8  10       72.95       73.21      5.47 o 
   3   8  10        9.45        8.27      2.64 o 
  -4   9  10        1.54        3.00      1.79 o 
  -3   9  10        2.57        2.18      1.24 o 
  -2   9  10       13.96        9.89      1.49 o 
  -1   9  10      401.06      405.81     13.44 o 
   0   9  10       53.75       60.31      3.66 o 
   1   9  10       35.40       38.81      3.21 o 
   2   9  10      211.77      199.19     15.74 o 
   3   9  10        8.77        7.57      2.65 o 
  -4  10  10        1.00        0.88      1.83 o 
  -3  10  10       12.03       10.67      1.78 o 
  -2  10  10       60.33       66.95      3.95 o 
  -1  10  10       30.24       26.24      3.84 o 
   0  10  10       26.25       30.12      2.77 o 
   1  10  10       66.76       81.02      5.68 o 
   2  10  10        1.49       -0.79      4.89 o 
   3  10  10        0.00       -1.53      2.00 o 
  -3  11  10        4.24        4.45      1.65 o 
  -2  11  10        1.89        1.51      1.23 o 
  -1  11  10      179.90      173.54      5.52 o 
   0  11  10       27.17       25.72      5.01 o 
   1  11  10        4.36        5.10      1.75 o 
   2  11  10       29.40       23.84      5.87 o 
   3  11  10        0.00        2.45      2.20 o 
  -3  12  10        0.04       -1.00      1.57 o 
  -2  12  10       26.89       26.77      2.75 o 
  -1  12  10        1.63        4.17      1.46 o 
   0  12  10      243.99      275.85     33.44 o 
   1  12  10       13.31       11.95      1.85 o 
   2  12  10       17.79       15.93      3.26 o 
  -3  13  10        0.03       -0.47      1.57 o 
  -2  13  10        9.88       10.12      1.91 o 
  -1  13  10       27.35       30.90      7.74 o 
   0  13  10       60.60       74.77      5.91 o 
   1  13  10        2.73        0.80      1.95 o 
   2  13  10        8.63        6.37      2.81 o 
  -3  14  10        2.20        1.57      1.95 o 
  -2  14  10        3.00        4.44      1.92 o 
  -1  14  10        1.58        4.44      2.09 o 
   0  14  10       17.90       23.07      5.96 o 
   1  14  10        4.27        4.47      3.20 o 
   2  14  10        3.59        8.04      5.60 o 
  -2  15  10        0.01        0.09      1.57 o 
  -1  15  10        4.47        2.49      2.85 o 
   0  15  10        6.73        5.31      2.30 o 
   1  15  10        0.73       -1.18      3.82 o 
  -1  16  10       11.08        3.38      2.85 o 
   0  16  10        0.04        0.89      2.67 o 
   1  16  10       15.86       15.80      3.58 o 
  -3   0  11      333.33      326.22     13.34 o 
  -1   0  11      354.40      359.22      9.07 o 
   1   0  11       25.82       22.81      7.56 o 
   3   0  11       59.75       64.92      7.83 o 
  -4   1  11       16.90       18.86      7.47 o 
  -3   1  11      100.38      125.29     23.30 o 
  -2   1  11       71.23       66.76     11.38 o 
  -1   1  11       65.88       62.48      2.29 o 
   0   1  11        4.85        3.54      0.90 o 
   1   1  11       13.63       13.05      1.53 o 
   2   1  11       56.75       57.61      4.89 o 
   3   1  11       22.51       24.30      3.46 o 
  -4   2  11       23.60       23.29      3.77 o 
  -3   2  11      206.36      208.04      7.48 o 
  -2   2  11        2.95        1.96      1.96 o 
  -1   2  11      123.76      133.87      3.24 o 
   0   2  11       87.90       90.58      3.67 o 
   1   2  11      237.14      239.01      6.61 o 
   2   2  11       35.26       32.91      3.82 o 
   3   2  11       14.05       10.00      2.73 o 
  -4   3  11       12.71       13.97      4.00 o 
  -3   3  11       20.72       23.54      3.26 o 
  -2   3  11      251.56      246.31      5.57 o 
  -1   3  11        4.34        3.30      0.86 o 
   0   3  11       23.17       28.87      1.97 o 
   1   3  11      151.07      149.97      3.96 o 
   2   3  11        4.75        2.35      1.25 o 
   3   3  11       29.77       30.80      4.02 o 
  -4   4  11        0.37        1.75      2.07 o 
  -3   4  11       65.61       71.46      5.47 o 
  -2   4  11       46.47       46.69      3.04 o 
  -1   4  11       69.46       69.07      3.29 o 
   0   4  11      163.02      154.62      3.73 o 
   1   4  11      292.59      283.00      5.49 o 
   2   4  11        5.09        2.26      1.58 o 
   3   4  11       18.48       19.19      3.52 o 
  -4   5  11       12.37       12.90      3.19 o 
  -3   5  11       52.08       45.29      4.40 o 
  -2   5  11      454.42      490.04     15.93 o 
  -1   5  11       20.53       17.80      2.48 o 
   0   5  11      279.74      247.46      4.87 o 
   1   5  11      154.47      151.58      6.20 o 
   2   5  11       37.25       48.83      4.46 o 
   3   5  11        9.25        6.54      2.40 o 
  -4   6  11        5.89        6.17      2.58 o 
  -3   6  11        0.70        1.20      1.69 o 
  -2   6  11       79.68       73.23      4.29 o 
  -1   6  11       26.62       25.67      2.32 o 
   0   6  11        5.09        5.57      1.09 o 
   1   6  11       38.54       42.78      3.26 o 
   2   6  11        3.56        2.92      1.78 o 
   3   6  11        4.00        7.17      2.56 o 
  -4   7  11        0.92       -1.25      1.92 o 
  -3   7  11       22.50       24.60      2.76 o 
  -2   7  11      267.12      258.39      8.86 o 
  -1   7  11       37.55       41.81      2.90 o 
   0   7  11        5.12        8.00      1.53 o 
   1   7  11       11.91       14.13      2.12 o 
   2   7  11       55.74       62.36      5.09 o 
   3   7  11        0.42        0.94      2.00 o 
  -4   8  11       10.43       12.08      2.52 o 
  -3   8  11        3.31        2.76      1.57 o 
  -2   8  11       35.48       32.82      2.38 o 
  -1   8  11        4.28        6.75      3.02 o 
   0   8  11      314.82      300.00      6.76 o 
   1   8  11      154.32      164.83     11.37 o 
   2   8  11      166.43      179.77     13.79 o 
   3   8  11        0.50       -0.24      3.29 o 
  -4   9  11        0.08       -1.73      1.46 o 
  -3   9  11        0.03        0.10      1.08 o 
  -2   9  11        4.02        4.68      1.29 o 
  -1   9  11       42.84       62.54      4.72 o 
   0   9  11      220.88      233.31     10.41 o 
   1   9  11       33.75       30.78      3.06 o 
   2   9  11        3.68        6.18      2.30 o 
   3   9  11        3.97        0.28      2.25 o 
  -3  10  11       12.88       15.63      2.08 o 
  -2  10  11        6.24        8.23      1.80 o 
  -1  10  11      105.72       94.13      5.91 o 
   0  10  11        5.49        5.05      2.05 o 
   1  10  11        7.84       14.74      2.41 o 
   2  10  11        0.12       -0.99      1.67 o 
   3  10  11        1.47        2.53      2.25 o 
  -3  11  11        9.49       10.34      2.01 o 
  -2  11  11        4.00        3.36      1.80 o 
  -1  11  11      201.88      189.30      7.10 o 
   0  11  11       53.78       51.22      5.07 o 
   1  11  11      118.98      119.97      5.25 o 
   2  11  11       21.22       20.14      3.54 o 
  -3  12  11        9.68       16.69      2.38 o 
  -2  12  11        6.84       12.16      2.11 o 
  -1  12  11       43.03       43.48      4.38 o 
   0  12  11       54.41       62.47      8.18 o 
   1  12  11      162.72      164.14      6.01 o 
   2  12  11        7.64        9.93      2.66 o 
  -3  13  11       10.07        6.37      2.20 o 
  -2  13  11        0.12        1.98      1.50 o 
  -1  13  11        8.28       13.09      2.83 o 
   0  13  11        0.61        0.43      2.05 o 
   1  13  11       14.75       18.53      2.82 o 
   2  13  11        5.64        4.47      2.47 o 
  -2  14  11        2.46        4.86      2.18 o 
  -1  14  11        3.10        4.04      2.20 o 
   0  14  11       74.11       81.46      6.31 o 
   1  14  11       23.64       20.47      3.52 o 
  -2  15  11        0.08        0.36      2.67 o 
  -1  15  11       15.20       14.59      4.27 o 
   0  15  11       26.59       26.26      3.96 o 
   1  15  11        6.94        8.42      2.78 o 
  -1  16  11        1.46        0.00      2.85 o 
   0  16  11        0.73        0.00      2.49 o 
  -4   0  12       64.19       58.16      7.83 o 
  -2   0  12        2.69        4.09      2.49 o 
   0   0  12       31.43       24.10      3.29 o 
   2   0  12      205.77      230.88     11.56 o 
  -4   1  12        2.08        0.15      2.07 o 
  -3   1  12       26.62       28.54      3.71 o 
  -2   1  12        1.87        3.99      1.82 o 
  -1   1  12       33.12       33.89      2.05 o 
   0   1  12        1.04        1.36      0.81 o 
   1   1  12       19.69       22.66      1.94 o 
   2   1  12       94.11       94.99      6.22 o 
   3   1  12       64.32       61.45      7.03 o 
  -4   2  12       39.25       41.12      4.78 o 
  -3   2  12       33.89       35.81      4.14 o 
  -2   2  12        3.11        5.49      2.13 o 
  -1   2  12      209.88      205.58      4.28 o 
   0   2  12       27.66       21.27      2.44 o 
   1   2  12        1.03        1.38      0.93 o 
   2   2  12      288.96      275.03     14.50 o 
   3   2  12       49.54       44.71      8.80 o 
  -4   3  12       24.23       22.50      3.77 o 
  -3   3  12       54.30       54.53      7.03 o 
  -2   3  12      115.00      106.76      5.08 o 
  -1   3  12       24.56       27.16      2.38 o 
   0   3  12       66.64       56.88      3.00 o 
   1   3  12        0.01        0.90      1.54 o 
   2   3  12       25.27       26.58      2.78 o 
   3   3  12       37.47       39.51      4.59 o 
  -4   4  12        0.00        2.91      3.56 o 
  -3   4  12       21.01       23.13      4.98 o 
  -2   4  12        9.71        7.14      1.56 o 
  -1   4  12       28.26       29.52      2.85 o 
   0   4  12       12.23       14.71      1.61 o 
   1   4  12       38.00       33.87      2.18 o 
   2   4  12       58.17       50.05      4.63 o 
   3   4  12        6.17        1.55      3.47 o 
  -4   5  12       12.56       10.82      3.16 o 
  -3   5  12       12.63       17.14      2.99 o 
  -2   5  12       96.50       86.88      6.73 o 
  -1   5  12       11.58       12.66      2.73 o 
   0   5  12      179.83      183.38      7.16 o 
   1   5  12      268.45      260.24      9.51 o 
   2   5  12        1.65       -0.27      1.87 o 
   3   5  12       32.33       41.25      4.63 o 
  -4   6  12        2.12        3.01      2.51 o 
  -3   6  12       38.19       38.61      4.21 o 
  -2   6  12        7.49        9.49      1.98 o 
  -1   6  12      108.50      102.87      3.94 o 
   0   6  12      179.54      175.75      4.31 o 
   1   6  12        5.90        4.39      1.67 o 
   2   6  12       12.09        8.53      3.11 o 
   3   6  12        0.96        2.73      2.30 o 
  -4   7  12        1.41        2.25      2.40 o 
  -3   7  12        0.03        1.21      1.39 o 
  -2   7  12       37.25       42.21      4.70 o 
  -1   7  12      230.88      220.91      5.67 o 
   0   7  12       70.47       75.02      5.02 o 
   1   7  12       55.94       50.09      3.96 o 
   2   7  12        0.05       -0.75      1.41 o 
   3   7  12        7.69        8.98      2.93 o 
  -4   8  12        3.96        1.91      1.75 o 
  -3   8  12       23.12       26.50      2.86 o 
  -2   8  12       36.88       34.25      2.50 o 
  -1   8  12       90.75       82.26     12.10 o 
   0   8  12        8.47       10.39      1.91 o 
   1   8  12      126.81      130.62      5.56 o 
   2   8  12        4.78        4.52      2.07 o 
   3   8  12        0.63        0.18      1.97 o 
  -3   9  12        0.47       -0.50      1.30 o 
  -2   9  12        1.75       -0.23      1.78 o 
  -1   9  12       80.88       82.69      6.49 o 
   0   9  12       91.14      104.96      5.93 o 
   1   9  12       24.55       25.21      2.86 o 
   2   9  12       15.04        8.54      2.56 o 
  -3  10  12       15.19       18.72      4.09 o 
  -2  10  12       78.66       71.69      5.40 o 
  -1  10  12       24.60       23.10      6.14 o 
   0  10  12       52.43       56.67      4.97 o 
   1  10  12        1.13        0.57      1.52 o 
   2  10  12       28.92       25.04      3.77 o 
  -3  11  12        0.29       -0.34      1.52 o 
  -2  11  12        0.16        0.26      2.40 o 
  -1  11  12       41.93       46.16      4.52 o 
   0  11  12      133.89      145.07      6.66 o 
   1  11  12       70.24       93.15      5.38 o 
   2  11  12        3.23        4.07      2.39 o 
  -3  12  12        6.47        9.70      2.19 o 
  -2  12  12        6.26       12.56      2.88 o 
  -1  12  12        1.74        0.91      1.75 o 
   0  12  12       24.59       23.48      3.49 o 
   1  12  12        1.11        0.92      1.60 o 
   2  12  12        0.18       -0.01      1.97 o 
  -2  13  12        7.32        8.68      2.70 o 
  -1  13  12       32.33       30.47      4.27 o 
   0  13  12        1.43        1.10      1.78 o 
   1  13  12        0.65        4.47      2.34 o 
  -2  14  12       15.58       13.70      4.27 o 
  -1  14  12        0.27        1.89      2.00 o 
   0  14  12       57.59       62.17      5.72 o 
   1  14  12       16.53       12.27      4.27 o 
  -1  15  12        1.94        1.78      2.17 o 
   0  15  12        9.93       11.84      3.06 o 
  -3   0  13      256.68      272.68     12.81 o 
  -1   0  13      132.43      144.14      5.34 o 
   1   0  13       72.80       70.66      5.09 o 
   3   0  13        8.46       12.10      4.09 o 
  -4   1  13       11.15       11.64      3.06 o 
  -3   1  13        3.00        4.63      2.20 o 
  -2   1  13      206.37      219.49      7.48 o 
  -1   1  13       61.60       59.66      2.91 o 
   0   1  13       36.69       30.47      2.23 o 
   1   1  13        8.60        8.37      1.57 o 
   2   1  13      134.89      140.85      7.65 o 
   3   1  13        9.23        6.84      3.29 o 
  -4   2  13        0.87       -1.02      2.07 o 
  -3   2  13      117.38      127.24      6.28 o 
  -2   2  13        8.13        9.52      3.56 o 
  -1   2  13      519.06      532.84      9.00 o 
   0   2  13       47.99       43.09      2.62 o 
   1   2  13        0.12        1.18      1.02 o 
   2   2  13        9.10        6.58      3.11 o 
   3   2  13        3.77        2.58      2.39 o 
  -4   3  13       14.74       18.88      4.27 o 
  -3   3  13        1.44        2.03      1.92 o 
  -2   3  13      196.39      188.09      6.98 o 
  -1   3  13      122.66      118.11      6.29 o 
   0   3  13      332.41      332.05      8.60 o 
   1   3  13      159.82      168.89      4.64 o 
   2   3  13       60.53       52.90      4.13 o 
   3   3  13        0.79        5.47      2.56 o 
  -4   4  13        0.06        0.44      2.26 o 
  -3   4  13        2.27       -0.62      1.76 o 
  -2   4  13      167.66      167.76     13.34 o 
  -1   4  13        0.00       -1.32      0.99 o 
   0   4  13        3.49        5.92      1.25 o 
   1   4  13      106.23      113.67      4.18 o 
   2   4  13        0.16       -2.67      2.13 o 
   3   4  13        1.07        0.75      2.18 o 
  -4   5  13        7.79       12.48      4.71 o 
  -3   5  13       23.52       17.90      3.14 o 
  -2   5  13      214.07      203.69      5.67 o 
  -1   5  13        1.92       -0.37      1.18 o 
   0   5  13      140.13      150.43      4.16 o 
   1   5  13       63.64       63.65      6.07 o 
   2   5  13        4.69        6.27      7.92 o 
   3   5  13        0.53        2.15      2.18 o 
  -4   6  13        0.09        1.42      2.18 o 
  -3   6  13       19.49       18.48      3.26 o 
  -2   6  13       34.62       41.20      5.14 o 
  -1   6  13       52.33       50.74      3.42 o 
   0   6  13       59.12       56.00      7.08 o 
   1   6  13      427.27      425.80     10.94 o 
   2   6  13       18.53       15.71      3.01 o 
   3   6  13       11.59        9.39      2.76 o 
  -4   7  13        4.21        4.48      3.26 o 
  -3   7  13       17.52       14.96      2.44 o 
  -2   7  13        5.50        8.04      1.79 o 
  -1   7  13       50.61       44.90      7.92 o 
   0   7  13       42.76       34.26      3.67 o 
   1   7  13        2.71        2.08      1.36 o 
   2   7  13        3.74        5.83      2.40 o 
  -3   8  13        0.57        0.56      1.43 o 
  -2   8  13        4.78        4.18      2.70 o 
  -1   8  13      176.16      163.66      8.45 o 
   0   8  13      100.19       98.74      6.29 o 
   1   8  13        0.00       -0.92      1.25 o 
   2   8  13        5.95        5.74      2.20 o 
  -3   9  13        2.09        5.39      1.83 o 
  -2   9  13       29.08       23.29      3.65 o 
  -1   9  13       68.62       65.88      5.16 o 
   0   9  13       69.80       74.12      5.57 o 
   1   9  13        0.77        0.22      1.98 o 
   2   9  13       31.54       29.15      3.93 o 
  -3  10  13       18.85       16.57      3.12 o 
  -2  10  13        0.00        3.54      2.13 o 
  -1  10  13       14.02       14.49      2.81 o 
   0  10  13       39.14       43.81      5.07 o 
   1  10  13        2.95       -0.61      1.44 o 
   2  10  13        1.65        2.93      2.10 o 
  -3  11  13        1.88        4.80      3.91 o 
  -2  11  13        6.67        7.88      2.61 o 
  -1  11  13        1.97        2.49      1.89 o 
   0  11  13        3.02        3.12      1.97 o 
   1  11  13        0.00        1.13      1.61 o 
   2  11  13       17.40       18.66      3.51 o 
  -2  12  13        1.37        2.76      2.13 o 
  -1  12  13        0.66        0.60      1.78 o 
   0  12  13       16.32       16.16      3.06 o 
   1  12  13       10.03       18.40      2.80 o 
  -2  13  13       16.68       13.36      3.16 o 
  -1  13  13        0.70        1.75      2.05 o 
   0  13  13        0.75        0.62      1.92 o 
   1  13  13        1.37        0.79      1.97 o 
  -1  14  13        4.66        5.72      2.58 o 
   0  14  13        3.99        3.72      2.30 o 
  -4   0  14        0.08       -0.71      3.02 o 
  -2   0  14       37.62       30.59      5.16 o 
   0   0  14      131.39      118.74      5.39 o 
   2   0  14        0.22       -1.42      1.96 o 
  -4   1  14       25.94       28.08      4.07 o 
  -3   1  14       61.38       63.54      8.27 o 
  -2   1  14      261.83      288.33     12.63 o 
  -1   1  14      190.04      176.48      9.02 o 
   0   1  14        0.00       -1.22      0.81 o 
   1   1  14       18.29       14.36      2.16 o 
   2   1  14        2.06        2.62      2.05 o 
   3   1  14       18.05       18.14      3.39 o 
  -4   2  14        2.36        0.09      2.14 o 
  -3   2  14       60.14       61.82      5.40 o 
  -2   2  14       22.98       21.13      3.74 o 
  -1   2  14       52.16       54.31      3.57 o 
   0   2  14       91.90       89.01      3.71 o 
   1   2  14       14.43       16.15      2.01 o 
   2   2  14        2.18       -0.55      1.23 o 
   3   2  14        0.01        0.45      1.87 o 
  -4   3  14        5.54        1.55      2.43 o 
  -3   3  14       19.46       18.74      3.39 o 
  -2   3  14       53.04       44.66      4.34 o 
  -1   3  14        0.04        0.38      1.23 o 
   0   3  14      156.13      147.84      5.90 o 
   1   3  14        7.44        6.26      1.46 o 
   2   3  14       44.17       39.36      7.65 o 
   3   3  14        5.92        6.95      2.69 o 
  -4   4  14       18.40       19.81      5.43 o 
  -3   4  14       64.26       65.40      5.53 o 
  -2   4  14       10.01       12.89      2.76 o 
  -1   4  14       67.32       71.54      4.11 o 
   0   4  14      104.49       92.20      3.80 o 
   1   4  14      152.51      153.12      5.44 o 
   2   4  14       21.90       20.95      5.69 o 
  -4   5  14        5.19        9.45      3.06 o 
  -3   5  14        2.52        4.08      2.35 o 
  -2   5  14       41.25       33.21      3.87 o 
  -1   5  14       29.34       31.04      3.17 o 
   0   5  14        8.85       13.06      1.80 o 
   1   5  14       24.92       29.59      3.06 o 
   2   5  14        1.04        0.20      2.31 o 
  -3   6  14        1.90        0.09      2.00 o 
  -2   6  14        8.14        8.40      2.43 o 
  -1   6  14        0.30       -0.75      1.16 o 
   0   6  14       71.47       58.01      4.81 o 
   1   6  14        9.04        6.33      1.87 o 
   2   6  14        7.33        7.47      2.58 o 
  -3   7  14        0.13       -0.89      2.01 o 
  -2   7  14        5.07        3.94      1.59 o 
  -1   7  14       39.86       35.68      3.77 o 
   0   7  14       35.73       44.03      6.76 o 
   1   7  14        4.65        4.73      1.73 o 
   2   7  14        6.31        7.34      2.43 o 
  -3   8  14        0.23       -0.36      1.97 o 
  -2   8  14        0.05       -1.30      1.40 o 
  -1   8  14        0.35        2.15      1.82 o 
   0   8  14       92.72       97.94      8.54 o 
   1   8  14       48.26       51.95      4.01 o 
   2   8  14        8.58        7.65      2.37 o 
  -3   9  14        3.79        3.20      3.56 o 
  -2   9  14        0.90        0.27      2.58 o 
  -1   9  14        6.13       10.95      5.96 o 
   0   9  14       12.55       12.15      2.76 o 
   1   9  14        7.58        6.41      1.95 o 
   2   9  14        5.20        5.98      2.37 o 
  -3  10  14        1.91       -2.31      3.20 o 
  -2  10  14        4.72        9.15      2.63 o 
  -1  10  14        7.66        5.96      2.30 o 
   0  10  14       67.25       71.13      7.11 o 
   1  10  14        1.65        0.04      1.40 o 
  -2  11  14        1.37        2.35      2.13 o 
  -1  11  14       40.31       55.02      5.15 o 
   0  11  14        7.80        5.43      2.35 o 
   1  11  14        0.07        0.00      1.78 o 
  -2  12  14        0.52        1.78      3.11 o 
  -1  12  14       36.05       38.14      4.54 o 
   0  12  14        4.43        7.45      3.11 o 
   1  12  14        2.45        5.59      5.34 o 
  -1  13  14       37.89       41.83      4.84 o 
   0  13  14        0.08       -2.13      1.78 o 
  -3   0  15        0.06       -3.47      2.31 o 
  -1   0  15      777.99      754.53     21.17 o 
   1   0  15       42.46       41.50      4.35 o 
  -3   1  15       22.92       20.33      3.71 o 
  -2   1  15        0.00        0.79      2.00 o 
  -1   1  15        6.52        9.46      2.93 o 
   0   1  15      160.39      157.92      4.56 o 
   1   1  15        7.49        8.64      1.80 o 
   2   1  15        4.38        6.03      2.18 o 
  -3   2  15        0.04        1.08      2.07 o 
  -2   2  15        2.77        4.84      2.30 o 
  -1   2  15       65.51       68.16      4.05 o 
   0   2  15        1.79        1.18      1.14 o 
   1   2  15       10.36       10.58      1.85 o 
   2   2  15        4.04        3.18      1.69 o 
  -3   3  15        4.46        4.09      2.43 o 
  -2   3  15      203.54      196.91      7.60 o 
  -1   3  15       63.92       67.82      4.15 o 
   0   3  15       36.57       33.91      2.75 o 
   1   3  15       11.80       12.61      1.94 o 
   2   3  15        4.42        4.32      1.83 o 
  -3   4  15        9.06       11.84      3.02 o 
  -2   4  15       21.30       16.00      2.95 o 
  -1   4  15        7.64       14.54      2.21 o 
   0   4  15        2.02        2.80      1.23 o 
   1   4  15       33.88       27.88      2.98 o 
   2   4  15        6.48        2.90      2.13 o 
  -3   5  15        0.83        1.86      2.38 o 
  -2   5  15        3.05        3.04      2.25 o 
  -1   5  15        3.54        3.38      1.57 o 
   0   5  15        0.89        0.89      1.51 o 
   1   5  15       27.55       23.19      2.76 o 
   2   5  15        0.13        0.08      1.80 o 
  -3   6  15        7.77        8.41      3.47 o 
  -2   6  15        0.81       -0.63      1.79 o 
  -1   6  15        7.94        5.12      1.98 o 
   0   6  15        1.30        0.13      1.45 o 
   1   6  15       69.32       70.36     11.25 o 
   2   6  15        0.37        1.31      2.09 o 
  -3   7  15        9.73        6.09      2.68 o 
  -2   7  15        1.39       -1.57      2.13 o 
  -1   7  15        1.87        1.50      1.71 o 
   0   7  15       11.86       12.71      2.63 o 
   1   7  15       12.64        9.93      2.16 o 
   2   7  15        9.46        2.60      3.11 o 
  -3   8  15        2.21       -1.42      2.01 o 
  -2   8  15        0.04        3.20      3.02 o 
  -1   8  15        6.79        6.57      2.17 o 
   0   8  15       42.18       36.10      4.21 o 
   1   8  15        3.45        1.28      1.64 o 
  -2   9  15        0.57        0.92      2.00 o 
  -1   9  15        0.48        0.49      1.69 o 
   0   9  15        4.57        3.32      1.96 o 
   1   9  15        1.99        0.79      1.71 o 
  -2  10  15        1.20        5.71      2.45 o 
  -1  10  15       18.97       15.95      5.87 o 
   0  10  15        2.98        2.21      3.74 o 
   1  10  15        3.20        5.43      2.51 o 
  -2  11  15        0.41        0.51      1.97 o 
  -1  11  15       36.35       42.16      6.58 o 
   0  11  15       11.90       10.57      2.95 o 
  -1  12  15        7.91        8.75      2.81 o 
  -2   0  16        0.46       -1.42      2.85 o 
   0   0  16      192.96      192.63      7.53 o 
   2   0  16       15.30       17.08      4.62 o 
  -3   1  16       19.66       17.34      3.58 o 
  -2   1  16       17.24       17.06      3.33 o 
  -1   1  16       21.64       20.93      3.51 o 
   0   1  16       38.80       33.47      2.70 o 
   1   1  16        0.89        2.45      1.38 o 
   2   1  16        0.18        0.09      1.76 o 
  -3   2  16       19.18       16.70      3.39 o 
  -2   2  16        3.76        6.53      2.56 o 
  -1   2  16       60.83       63.80      5.34 o 
   0   2  16       76.41       70.81      3.81 o 
   1   2  16        3.58        3.01      1.46 o 
   2   2  16        2.11        3.73      2.00 o 
  -3   3  16        0.52       -1.60      2.05 o 
  -2   3  16       68.27       69.03      6.14 o 
  -1   3  16       88.59       94.13      6.33 o 
   0   3  16       65.10       69.45      6.52 o 
   1   3  16        9.97        9.34      1.90 o 
   2   3  16        0.04        3.33      2.30 o 
  -3   4  16       19.63       15.56      3.58 o 
  -2   4  16       25.35       23.75      3.64 o 
  -1   4  16        5.40        3.72      1.68 o 
   0   4  16        5.92        6.51      1.80 o 
   1   4  16        2.52        1.77      1.52 o 
   2   4  16        1.77       -0.18      1.94 o 
  -3   5  16        2.18       -0.07      2.85 o 
  -2   5  16       36.65       37.49      4.46 o 
  -1   5  16       44.94       49.04      3.73 o 
   0   5  16        6.31       14.41      2.86 o 
   1   5  16       47.79       46.91      3.92 o 
  -3   6  16       25.53       30.11      4.34 o 
  -2   6  16       17.52       12.06      3.01 o 
  -1   6  16       10.21        8.57      2.49 o 
   0   6  16        1.02        1.87      1.89 o 
   1   6  16        3.30        3.75      1.88 o 
  -2   7  16       21.32       20.63      5.34 o 
  -1   7  16        0.13        0.89      2.13 o 
   0   7  16        0.54       -0.46      1.71 o 
   1   7  16       28.40       24.28      3.03 o 
  -2   8  16        1.41       -2.67      2.85 o 
  -1   8  16        1.90        4.20      2.05 o 
   0   8  16       12.85       11.59      2.73 o 
   1   8  16        0.14        1.95      2.00 o 
  -2   9  16        0.33        1.78      3.20 o 
  -1   9  16        3.24        8.03      2.70 o 
   0   9  16        1.39       -0.69      1.69 o 
  -1  10  16        0.47        3.11      2.14 o 
   0  10  16       44.30       51.42      5.28 o 
  -3   0  17        0.97        1.25      3.56 o 
  -1   0  17       27.41       33.80      6.05 o 
   1   0  17        3.65       10.19      4.54 o 
  -3   1  17        5.18        5.08      2.81 o 
  -2   1  17        3.45        4.18      2.58 o 
  -1   1  17        5.06        8.23      2.68 o 
   0   1  17        0.26        1.75      1.26 o 
   1   1  17        0.00        2.06      1.45 o 
  -3   2  17        1.53        1.01      3.20 o 
  -2   2  17        6.13        8.50      9.25 o 
  -1   2  17       16.08       14.83      3.27 o 
   0   2  17       13.78       12.40      2.25 o 
   1   2  17        0.00        0.44      1.37 o 
  -3   3  17        2.09        4.36      5.43 o 
  -2   3  17        5.27        4.34      2.58 o 
  -1   3  17       79.32       78.04      9.07 o 
   0   3  17        1.19        4.20      1.64 o 
   1   3  17       38.51       44.15      3.94 o 
  -2   4  17        2.86        3.92      2.51 o 
  -1   4  17        1.88        2.04      2.38 o 
   0   4  17        2.98        3.52      2.00 o 
   1   4  17        0.04        0.73      1.64 o 
  -2   5  17       19.87       16.98      6.67 o 
  -1   5  17        3.58        5.22      2.03 o 
   0   5  17        0.02       -2.31      1.54 o 
   1   5  17        0.00        0.88      2.22 o 
  -2   6  17       86.40       83.45      7.65 o 
  -1   6  17        5.52        3.46      2.05 o 
   0   6  17       22.01       22.67      3.64 o 
   1   6  17        0.58       -0.23      1.60 o 
  -2   7  17        1.07        2.67      3.74 o 
  -1   7  17        6.50        8.00      2.48 o 
   0   7  17        4.26        4.97      2.26 o 
  -1   8  17        0.34       -0.94      1.87 o 
   0   8  17       10.72        9.95      3.65 o 
  -2   0  18       44.20       39.67      6.94 o 
   0   0  18       67.39       78.62      8.89 o 
  -2   1  18        0.01        0.63      2.51 o 
  -1   1  18        4.66        4.15      2.52 o 
   0   1  18        0.08        2.13      1.75 o 
  -2   2  18        4.98        3.97      2.52 o 
  -1   2  18        8.17        9.25      2.95 o 
   0   2  18        0.00        1.89      1.75 o 
  -2   3  18        0.27       -0.44      2.38 o 
  -1   3  18       14.52       14.85      4.89 o 
   0   3  18        2.22        9.03      2.25 o 
  -2   4  18        7.45        4.44      2.63 o 
  -1   4  18        0.80        1.98      2.43 o 
   0   4  18        0.04       -0.45      1.80 o 
  -1   5  18       10.05        7.65      3.74 o 
   0   5  18        4.65        7.12      2.63 o 
  -1   6  18        1.98        1.25      2.85 o 
                                                 
